# Supplementary material for: Exploring penetrance of clinically relevant variants in over 800,000 humans from the Genome Aggregation Database
Source: Nat Commun. 2025 Oct 31;16:9623. doi: 10.1038/s41467-025-61698-x (PMC12579199; doi:10.1038/s41467-025-61698-x)
Supplement: Supplementary file 3 — Supplementary Data S1-S9 [file 41467_2025_61698_MOESM3_ESM.xlsx]

## Sheet: S1_af_bin_count
bin_AF_global	clinvar_group	freq	proportions
<=0.00001	Benign/ Likely benign	257126	0.359341
<=0.0001	Benign/ Likely benign	173505	0.242478
<=0.001	Benign/ Likely benign	82018	0.114622
<=0.01	Benign/ Likely benign	82572	0.115397
<=0.1	Benign/ Likely benign	55243	0.0772037
<=0.5	Benign/ Likely benign	44261	0.061856
<=1	Benign/ Likely benign	20824	0.0291021
<=0.00001	Conflicting interpretations	24133	0.25586
<=0.0001	Conflicting interpretations	39192	0.415517
<=0.001	Conflicting interpretations	23859	0.252955
<=0.01	Conflicting interpretations	6307	0.0668674
<=0.1	Conflicting interpretations	592	0.00627644
<=0.5	Conflicting interpretations	192	0.0020356
<=1	Conflicting interpretations	46	0.000487696
<=0.00001	Pathogenic/ Likely pathogenic	52731	0.792102
<=0.0001	Pathogenic/ Likely pathogenic	12269	0.184299
<=0.001	Pathogenic/ Likely pathogenic	1393	0.020925
<=0.01	Pathogenic/ Likely pathogenic	148	0.00222319
<=0.1	Pathogenic/ Likely pathogenic	18	0.000270388
<=0.5	Pathogenic/ Likely pathogenic	9	0.000135194
<=1	Pathogenic/ Likely pathogenic	3	4.50647e-05
<=0.00001	Uncertain significance	463973	0.561724
<=0.0001	Uncertain significance	299515	0.362618
<=0.001	Uncertain significance	56461	0.0683564
<=0.01	Uncertain significance	4895	0.00592629
<=0.1	Uncertain significance	747	0.00090438
<=0.5	Uncertain significance	328	0.000397104
<=1	Uncertain significance	61	7.38517e-05

## Sheet: S2_AC_bin_count
bin_AC_global	clinvar_group	freq	proportion
1	Pathogenic/ Likely pathogenic	19856	0.298268
<=5	Pathogenic/ Likely pathogenic	20802	0.312478
<=10	Pathogenic/ Likely pathogenic	8370	0.12573
<=20	Pathogenic/ Likely pathogenic	6995	0.105076
<=50	Pathogenic/ Likely pathogenic	5851	0.0878911
<=100	Pathogenic/ Likely pathogenic	2251	0.0338135
<=500	Pathogenic/ Likely pathogenic	1942	0.0291719
<=10,000	Pathogenic/ Likely pathogenic	472	0.00709017
<=807,162	Pathogenic/ Likely pathogenic	32	0.00048069
not in (AC=0) gnomAD v4	NA	155404	0

## Sheet: S3_local_pLoF_rescue
gene_symbol	variant_id_P	variant_id_pLoF	pLoF_most_severe_consequence	s_with_P_pLoF_combination	P_AC_global	pLoF_global_freq_AF	inheritance	exclusion_criteria_1_3
TECTA	11-121166704-G-A	11-121166705-C-A	stop_gained	1	1	6.8405e-07	AD/AR	0
ABCB4	7-87453031-C-T	7-87447206-C-T	splice_acceptor_variant	17	17	1.1644e-05	AD/AR	0
GJB2	13-20189448-C-T	13-20189174-G-T	stop_gained	35	35	2.5996e-05	AD/AR	0
GJB2	13-20189332-C-G	13-20189546-AC-A	frameshift_variant	1	49	0.0071312	AD/AR	1
GJB2	13-20189547-C-A	13-20189546-AC-A	frameshift_variant	1	49	0.0071312	AD/AR	1
TTR	18-31595154-A-G	18-31585801-G-A	splice_acceptor_variant	1	48	0.0065151	AD	1
KCNH2	7-150951738-A-G	7-150950145-A-AGGGGGGGGGGG	frameshift_variant	1	46	5.5636e-05	AD	1
RDH12	14-67727056-C-T	14-67729336-CGCCCT-C	frameshift_variant	1	41	0.00018801	AD/AR	1
ABCC6	16-16163008-C-T	16-16163078-G-A	stop_gained	1	40	0.0016632	AD/AR	1
COL4A4	2-227098780-C-T	2-227052367-G-C	stop_gained	1	37	0.00010518	AD/AR	1
TTN	2-178534401-A-G	2-178747860-AT-A	frameshift_variant	1	35	3.6279e-05	AD/AR	1
SLC3A1	2-44275801-T-C	2-44244354-C-T	stop_gained	1	34	1.8252e-05	AD/AR	1
LDLR	19-11102741-G-A	19-11131382-CAA-C	frameshift_variant	1	32	6.5729e-06	AD/AR	1
ABCC6	16-16159556-G-A	16-16178965-CCT-C	splice_acceptor_variant	1	32	8.9045e-06	AD/AR	1
ABCC6	16-16154898-C-T	16-16173282-A-C	splice_donor_variant	1	32	0.00018991	AD/AR	1
ABCC6	16-16159556-G-A	16-16223432-C-T	start_lost	1	32	7.5047e-07	AD/AR	1
GJB2	13-20189487-C-T	13-20189546-AC-A	frameshift_variant	1	31	0.0071312	AD/AR	1
MARS1	12-57515926-C-A	12-57479352-G-A	stop_gained	1	30	0.00011219	AD/AR	1
VWF	12-6044361-G-A	12-6044297-CG-C	frameshift_variant	1	29	7.3199e-05	AD/AR	1
RLBP1	15-89215133-C-T	15-89210741-G-T	stop_gained	1	29	0.00011828	AD/AR	1
WFS1	4-6291367-G-A	4-6300953-C-T	stop_gained	1	29	0.00023328	AD/AR	1
GP1BA	17-4932741-C-T	17-4898864-T-TC	frameshift_variant	1	29	8.0113e-05	AD/AR	1
GP1BA	17-4932741-C-T	17-4900042-AACCGAAG-A	frameshift_variant	1	29	0.002323	AD/AR	1
COL6A2	21-46132119-G-A	21-46145925-G-GC	frameshift_variant	1	28	0.0050672	AD/AR	1
CAPN3	15-42401667-C-T	15-42412086-G-GCTGT	frameshift_variant	1	26	1.4466e-06	AD/AR	1
CBL	11-119278541-G-A	11-119278282-T-A	stop_gained	1	26	6.841e-07	AD	1
COL7A1	3-48593428-C-T	3-48573026-G-A	stop_gained	1	26	2.0522e-06	AD/AR	1
ABCB4	7-87452954-G-A	7-87443661-A-G	splice_donor_variant	1	24	6.8643e-07	AD/AR	1
ABCB4	7-87452954-G-A	7-87453050-G-A	stop_gained	1	24	2.7363e-06	AD/AR	1
ABCC6	16-16159482-C-A	16-16159508-G-A	stop_gained	1	23	1.4366e-05	AD/AR	1
INS	11-2160956-G-A	11-2140300-C-T	splice_acceptor_variant	1	22	0.0062897	AD/AR	1
TGFB1	19-41348345-G-A	19-41422372-T-C	splice_donor_variant	1	22	6.8407e-07	AD/AR	1
TMC1	9-72826895-T-C	9-72789258-C-T	stop_gained	1	22	0.00014298	AD/AR	1
CYP11B1	8-142875713-G-A	8-142841226-G-A	splice_donor_variant	1	22	0.0071918	AD/AR	1
LDLR	19-11113307-C-T	19-11116188-C-T	stop_gained	1	22	6.8484e-07	AD/AR	1
CLCN1	7-143339295-G-A	7-143342076-TC-T	frameshift_variant	1	21	6.8405e-07	AD/AR	1
PDE6B	4-662197-C-T	4-670047-A-G	splice_acceptor_variant	1	21	0.0087233	AD/AR	1
PDE6B	4-662197-C-T	4-651687-CTCTGGAGCTATGAAGAGCCGTCTCCATTCAGCAGGCGCCGGGGCTATGGGGAGCCGTCTCCATTCAGCAGGT-C	splice_donor_variant	1	21	0.0051421	AD/AR	1
BRCA2	13-32363369-G-C	13-32398489-A-T	stop_gained	1	21	0.0081154	AD/AR	1
BEST1	11-61956967-G-A	11-61959873-TTC-T	frameshift_variant	1	19	0.0001006	AD	1
SPTA1	1-158685289-C-T	1-158662802-CT-C	frameshift_variant	1	18	6.5744e-06	AD/AR	1
TTN	2-178527148-A-T	2-178756292-T-TC	frameshift_variant	1	18	0.00031816	AD/AR	1
MC4R	18-60371454-G-T	18-60371715-TAGAG-T	frameshift_variant	2	34	8.8927e-06	AD/AR	1
CPT2	1-53210125-C-T	1-53211252-T-C	splice_donor_variant	2	30	0.0039418	AD/AR	1
RYR1	19-38499683-G-A	19-38561146-GA-G	frameshift_variant	1	14	1.4365e-05	AD/AR	1
COL7A1	3-48575236-G-A	3-48565399-GCTGTCCTCACCTTC-G	splice_donor_variant	1	13	0.0010822	AD/AR	1
CLCN1	7-143341995-C-T	7-143351678-C-T	stop_gained	1	13	0.0022177	AD/AR	1
ALPL	1-21563143-G-A	1-21577646-TG-T	frameshift_variant	1	12	0.00045686	AD/AR	1
MLH1	3-37048973-C-T	3-37176059-C-T	splice_donor_variant	1	12	0.0062467	AD/AR	1
COL7A1	3-48574804-C-A	3-48574801-GC-G	frameshift_variant	1	10	6.8413e-07	AD/AR	1
RP1L1	8-10623146-G-T	8-10622785-T-TG	frameshift_variant	1	10	0.0027358	AD/AR	1
CYP11B1	8-142879146-G-A	8-142879143-TCC-T	frameshift_variant	1	10	6.8406e-07	AD/AR	1
CLCN7	16-1450537-C-T	16-1457328-TCGGCCCTTCCTGGAGACCAGAAGGACCGGTGCTCAGAGACACGCGTGACGCGGCCCTTCCTGGAGACCAGAAGGACCGATGCTCAGAGACACGCGTGACG-T	splice_acceptor_variant	1	10	1.5053e-05	AD/AR	1
RP1L1	8-10623146-G-T	8-10610162-T-TTCTGTTTTAGTTTCCTCTAACTGCACCC	stop_gained	1	10	1.1656e-05	AD/AR	1
CLCN2	3-184354643-C-T	3-184354099-A-G	splice_donor_variant	2	19	1.369e-06	AD/AR	1
AIRE	21-44286597-C-G	21-44291179-TGCCTGTCCCCTCC-T	frameshift_variant	1	9	0.0010794	AD/AR	1
WNT10A	2-218882369-T-C	2-218882368-C-A	stop_gained	1	9	0.0014687	AD/AR	1
PIEZO1	16-88715960-G-A	16-88736406-TACCTGCGCGGCAGAGAGGGCTGCACAGCTGCCCAGCGCACCCCACCCAGGCGATGCCCCAC-T	splice_acceptor_variant	1	9	0.00093029	AD/AR	1
ALPL	1-21564068-C-T	1-21577646-TG-T	frameshift_variant	1	8	0.00045686	AD/AR	1
MYO7A	11-77190107-C-T	11-77191772-T-TA	frameshift_variant	1	8	0.00083361	AD/AR	1
FREM1	9-14824929-G-A	9-14823288-TG-T	frameshift_variant	1	8	6.8417e-07	AD/AR	1
SCN4A	17-63941603-G-A	17-63961191-A-C	splice_donor_variant	1	8	0.0014902	AD/AR	1
GUCY2D	17-8015781-C-T	17-8015747-ATGCGTGG-A	frameshift_variant	1	7	6.8681e-07	AD/AR	1
GUCY2D	17-8015781-C-T	17-8015757-GGC-G	frameshift_variant	1	7	6.8589e-07	AD/AR	1
GUCY2D	17-8015781-C-T	17-8015761-TGGTGGGCCTCA-T	frameshift_variant	1	7	6.8562e-07	AD/AR	1
GUCY2D	17-8015781-C-T	17-8015777-GC-G	frameshift_variant	1	7	6.8504e-07	AD/AR	1
CPT2	1-53213509-C-T	1-53196971-T-TAGCAAG	stop_gained	5	33	3.6279e-06	AD/AR	1
GJB2	13-20189424-C-T	13-20189312-T-TA	frameshift_variant	1	6	5.2676e-05	AD/AR	1
DEAF1	11-686991-C-T	11-686935-T-C	start_lost	1	6	0.0050654	AD/AR	1
ABCC6	16-16177584-C-G	16-16163078-G-A	stop_gained	1	6	0.0016632	AD/AR	1
CAPN3	15-42392649-C-T	15-42392637-A-G	splice_acceptor_variant	6	31	6.1609e-06	AD/AR	1
BEST1	11-61956966-C-T	11-61959873-TTC-T	frameshift_variant	1	5	0.0001006	AD	1
DEAF1	11-686986-G-A	11-686935-T-C	start_lost	1	5	0.0050654	AD/AR	1
WFS1	4-6301309-G-A	4-6300953-C-T	stop_gained	1	5	0.00023328	AD/AR	1
CRB1	1-197421659-T-C	1-197413949-A-G	start_lost	2	10	0.00069875	AD/AR	1
COL7A1	3-48568100-C-T	3-48575437-CG-C	frameshift_variant	2	9	3.2873e-05	AD/AR	1
CLCN7	16-1447038-G-A	16-1434535-C-T	splice_acceptor_variant	1	4	0.0050043	AD/AR	1
CBL	11-119278181-T-C	11-119277776-C-T	stop_gained	1	4	2.7373e-06	AD	1
MAP2K2	19-4110576-G-A	19-4123785-C-A	stop_gained	1	4	1.4288e-06	AD	1
DNMT3A	2-25241666-A-G	2-25244623-G-C	stop_gained	1	4	6.8407e-07	AD	1
TECTA	11-121137648-T-A	11-121190071-C-CA	frameshift_variant	1	3	0.000116	AD/AR	1
TTN	2-178775572-G-C	2-178605115-AC-A	frameshift_variant	1	3	6.8461e-07	AD/AR	1
SAMD9	7-93103154-G-A	7-93102284-CA-C	frameshift_variant	1	3	3.4248e-06	AD/AR	1
PIEZO1	16-88720175-C-T	16-88714227-GGTGTGGGTGT-G	splice_donor_variant	1	3	0.0082101	AD/AR	1
MLH1	3-37048973-C-T	3-37001050-T-G	splice_donor_variant	4	12	0.001131	AD/AR	1
RP1	8-54621505-T-G	8-54629706-GA-G	frameshift_variant	2	5	1.3697e-06	AD/AR	1
MTSS2	16-70663910-G-A	16-70663921-AGCTG-A	frameshift_variant	1	2	7.144e-07	AD	1
DNMT3A	2-25234296-A-T	2-25234290-CA-C	frameshift_variant	1	2	2.0531e-06	AD	1
SYNE1	6-152425381-C-T	6-152219060-CAA-C	frameshift_variant	1	2	1.3681e-06	AD/AR	1
SCN4A	17-63957427-G-A	17-63961191-A-C	splice_donor_variant	1	2	0.0014902	AD/AR	1
IFIH1	2-162273913-C-T	2-162277580-C-A	stop_gained	1	2	0.0053413	AD/AR	1
IFIH1	2-162273913-C-T	2-162268086-C-T	splice_donor_variant	1	2	0.0088594	AD/AR	1
SPG7	16-89553871-G-A	16-89507732-GC-G	frameshift_variant	8	11	0.0017206	AD/AR	2
VWF	12-6019313-A-T	12-6019487-G-A	stop_gained	8	10	2.1211e-05	AD/AR	2
UMOD	16-20349023-A-G	16-20349017-G-GA	frameshift_variant	13	14	9.0565e-06	AD	2
UMOD	16-20349023-A-G	16-20349020-CA-C	frameshift_variant	13	14	9.048e-06	AD	2
UMOD	16-20349023-A-G	16-20349015-C-A	stop_gained	13	14	9.7658e-06	AD	2
LDLR	19-11116144-G-T	19-11116139-AG-A	frameshift_variant	1	1	6.8419e-07	AD/AR	2
MSH6	2-47800100-T-C	2-47806652-G-GTAAC	splice_donor_variant	1	1	0.00034016	AD/AR	2
SAMD9	7-93103153-C-T	7-93104296-ATT-A	frameshift_variant	3	3	0.00021283	AD/AR	2
BRCA2	13-32326613-G-A	13-32354859-A-T	splice_acceptor_variant	1	1	7.1439e-07	AD/AR	3
NPR2	9-35805898-G-C	9-35805829-G-C	splice_acceptor_variant	1	1	6.841e-07	AD/AR	3

## Sheet: S4_77_haploinsufficency_genes
gene_symbol	mim_disease_id	disease_name_OMIM	severity	onset	mechanism	expected penetrance
AUTS2	615834	MENTAL RETARDATION, AUTOSOMAL DOMINANT 26	severe	congenital	haploinsufficiency	>70%
ZIC2	609637	HOLOPROSENCEPHALY 5	severe	congenital	haploinsufficiency	>70%
ANKRD11	148050	KBG SYNDROME	severe	congenital	haploinsufficiency	>70%
GATA2	614172	IMMUNODEFICIENCY 21	severe	childhood	haploinsufficiency	>70%
GATA6	600001	HEART DEFECTS, CONGENITAL, AND OTHER CONGENITAL ANOMALIES	severe	congenital	haploinsufficiency	>70%
ZMYND11	616083	MENTAL RETARDATION, AUTOSOMAL DOMINANT 30	severe	congenital	haploinsufficiency	>80%
ZNF462	618619	WEISS-KRUSZKA SYNDROME	severe	congenital	haploinsufficiency	>80%
SOX5	616803	LAMB-SHAFFER SYNDROME	severe	congenital	haploinsufficiency	>80%
SCN2A	613721	EPILEPTIC ENCEPHALOPATHY, EARLY INFANTILE, 11	severe	congenital	haploinsufficiency	>80%
CHD8	615032	AUTISM, SUSCEPTIBILITY TO, 18	severe	childhood	haploinsufficiency	>90%
EFTUD2	610536	MANDIBULOFACIAL DYSOSTOSIS, GUION-ALMEIDA TYPE	severe	congenital	haploinsufficiency	>90%
MBD5	156200	MENTAL RETARDATION, AUTOSOMAL DOMINANT 1	severe	congenital	haploinsufficiency	>90%
NFIA	613735	BRAIN MALFORMATIONS WITH OR WITHOUT URINARY TRACT DEFECTS	severe	congenital	haploinsufficiency	>90%
SCN1A	607208	EPILEPTIC ENCEPHALOPATHY, EARLY INFANTILE, 6	severe	congenital	haploinsufficiency	>90%
SLC2A1	606777	GLUT1 DEFICIENCY SYNDROME 1	severe	congenital	haploinsufficiency	>90%
TCF20	618430	DEVELOPMENTAL DELAY WITH VARIABLE INTELLECTUAL IMPAIRMENT AND BEHAVIORAL ABNORMALITIES	severe	congenital	haploinsufficiency	>90%
TRIP12	617752	MENTAL RETARDATION, AUTOSOMAL DOMINANT 49	severe	congenital	haploinsufficiency	>90%
CREBBP	180849	RUBINSTEIN-TAYBI SYNDROME 1	severe	congenital	haploinsufficiency	>90%
MYT1L	616521	MENTAL RETARDATION, AUTOSOMAL DOMINANT 39	severe	congenital	haploinsufficiency	>90%
EP300	613684	RUBINSTEIN-TAYBI SYNDROME 2	severe	congenital	haploinsufficiency	>90%
NIPBL	122470	CORNELIA DE LANGE SYNDROME 1	severe	congenital	haploinsufficiency	>90%
RERE	616975	NEURODEVELOPMENTAL DISORDER WITH OR WITHOUT ANOMALIES OF THE BRAIN, EYE, OR HEART	severe	congenital	haploinsufficiency	1
ADNP	615873	HELSMOORTEL-VAN DER AA SYNDROME	severe	congenital	haploinsufficiency	1
AHDC1	615829	XIA-GIBBS SYNDROME	severe	congenital	haploinsufficiency	1
ARID1B	135900	COFFIN-SIRIS SYNDROME 1	severe	congenital	haploinsufficiency	1
ARID2	617808	COFFIN-SIRIS SYNDROME 6	severe	congenital	haploinsufficiency	1
CHAMP1	616579	MENTAL RETARDATION, AUTOSOMAL DOMINANT 40	severe	congenital	haploinsufficiency	1
CHD2	615369	EPILEPTIC ENCEPHALOPATHY, CHILDHOOD-ONSET	severe	congenital	haploinsufficiency	1
CHD7	214800	CHARGE SYNDROME	severe	congenital	haploinsufficiency	1
CTNNB1	615075	NEURODEVELOPMENTAL DISORDER WITH SPASTIC DIPLEGIA AND VISUAL DEFECTS	severe	congenital	haploinsufficiency	1
DYRK1A	614104	MENTAL RETARDATION, AUTOSOMAL DOMINANT 7	severe	congenital	haploinsufficiency	1
EHMT1	610253	KLEEFSTRA SYNDROME 1	severe	congenital	haploinsufficiency	1
FOXG1	613454	RETT SYNDROME, CONGENITAL VARIANT	severe	congenital	haploinsufficiency	1
FOXP1	613670	MENTAL RETARDATION WITH LANGUAGE IMPAIRMENT AND WITH OR WITHOUT AUTISTIC FEATURES	severe	congenital	haploinsufficiency	1
GRIN2B	613970	MENTAL RETARDATION, AUTOSOMAL DOMINANT 6, WITH OR WITHOUT SEIZURES	severe	congenital	haploinsufficiency	1
HIVEP2	616977	MENTAL RETARDATION, AUTOSOMAL DOMINANT 43	severe	congenital	haploinsufficiency	1
KANSL1	610443	KOOLEN-DE VRIES SYNDROME	severe	congenital	haploinsufficiency	1
KMT2D	147920	KABUKI SYNDROME 1	severe	congenital	haploinsufficiency	1
MED13L	616789	MENTAL RETARDATION AND DISTINCTIVE FACIAL FEATURES WITH OR WITHOUT CARDIAC DEFECTS	severe	congenital	haploinsufficiency	1
MEF2C	613443	MENTAL RETARDATION, AUTOSOMAL DOMINANT 20	severe	congenital	haploinsufficiency	1
PAFAH1B1	607432	LISSENCEPHALY 1	severe	congenital	haploinsufficiency	1
PURA	616158	MENTAL RETARDATION, AUTOSOMAL DOMINANT 31	severe	congenital	haploinsufficiency	1
SATB2	612313	GLASS SYNDROME	severe	congenital	haploinsufficiency	1
SETD5	615761	MENTAL RETARDATION, AUTOSOMAL DOMINANT 23	severe	congenital	haploinsufficiency	1
SHANK3	606232	PHELAN-MCDERMID SYNDROME	severe	congenital	haploinsufficiency	1
SOX9	114290	CAMPOMELIC DYSPLASIA	severe	congenital	haploinsufficiency	1
STXBP1	612164	EPILEPTIC ENCEPHALOPATHY, EARLY INFANTILE, 4	severe	congenital	haploinsufficiency	1
SYNGAP1	612621	MENTAL RETARDATION, AUTOSOMAL DOMINANT 5	severe	congenital	haploinsufficiency	1
TCF4	610954	PITT-HOPKINS SYNDROME	severe	congenital	haploinsufficiency	1
ZEB2	235730	MOWAT-WILSON SYNDROME	severe	congenital	haploinsufficiency	1
CTCF	615502	MENTAL RETARDATION, AUTOSOMAL DOMINANT 21	severe	congenital	haploinsufficiency	1
HNRNPK	616580	AU-KLINE SYNDROME	severe	congenital	haploinsufficiency	1
RAI1	182290	SMITH-MAGENIS SYNDROME	severe	congenital	haploinsufficiency	1
SETBP1	269150	SCHINZEL-GIEDION MIDFACE RETRACTION SYNDROME	severe	congenital	haploinsufficiency	1
ASXL1	605039	BOHRING-OPITZ SYNDROME	severe	congenital	haploinsufficiency	1
ASXL3	615485	BAINBRIDGE-ROPERS SYNDROME	severe	congenital	haploinsufficiency	1
BCL11A	617101	INTELLECTUAL DEVELOPMENTAL DISORDER WITH PERSISTENCE OF FETAL HEMOGLOBIN	severe	congenital	haploinsufficiency	1
CIC	617600	MENTAL RETARDATION, AUTOSOMAL DOMINANT 45	severe	congenital	haploinsufficiency	1
GATAD2B	615074	MENTAL RETARDATION, AUTOSOMAL DOMINANT 18	severe	congenital	haploinsufficiency	1
KAT6A	616268	MENTAL RETARDATION, AUTOSOMAL DOMINANT 32	severe	congenital	haploinsufficiency	1
KAT6B	606170	GENITOPATELLAR SYNDROME	severe	congenital	haploinsufficiency	1
KMT2A	605130	WIEDEMANN-STEINER SYNDROME	severe	congenital	haploinsufficiency	1
KMT2C	617768	KLEEFSTRA SYNDROME 2	severe	congenital	haploinsufficiency	1
NFIX	614753	SOTOS SYNDROME 2	severe	congenital	haploinsufficiency	1
PBX1	617641	CONGENITAL ANOMALIES OF KIDNEY AND URINARY TRACT SYNDROME WITH OR WITHOUT HEARING LOSS, ABNORMAL EARS, OR DEVELOPMENTAL DELAY	severe	congenital	haploinsufficiency	1
PHIP	617991	DEVELOPMENTAL DELAY, INTELLECTUAL DISABILITY, OBESITY, AND DYSMORPHISM	severe	childhood	haploinsufficiency	1
POGZ	616364	WHITE-SUTTON SYNDROME	severe	congenital	haploinsufficiency	1
SETD2	616831	LUSCAN-LUMISH SYNDROME	severe	childhood	haploinsufficiency	1
SON	617140	ZTTK SYNDROME	severe	congenital	haploinsufficiency	1
SOX11	615866	COFFIN-SIRIS SYNDROME 9	severe	congenital	haploinsufficiency	1
TBL1XR1	616944	MENTAL RETARDATION, AUTOSOMAL DOMINANT 41	severe	congenital	haploinsufficiency	1
TBR1	606053	INTELLECTUAL DEVELOPMENTAL DISORDER WITH AUTISM AND SPEECH DELAY	severe	congenital	haploinsufficiency	1
WAC	616708	DESANTO-SHINAWI SYNDROME	severe	congenital	haploinsufficiency	1
ZBTB18	612337	MENTAL RETARDATION, AUTOSOMAL DOMINANT 22	severe	congenital	haploinsufficiency	1
ARID1A	614607	COFFIN-SIRIS SYNDROME 2	severe	congenital	haploinsufficiency	1
ASH1L	617796	MENTAL RETARDATION, AUTOSOMAL DOMINANT 52	severe	congenital	haploinsufficiency	1
OTX2	610125	MICROPHTHALMIA, SYNDROMIC 5	severe	congenital	haploinsufficiency	1

## Sheet: S5_lof_curation_rules
(1) LoF	(2) Likely LoF	(3) ??Uncertain	(4) Likely not LoF	(5) Not LoF
When any one of the following are seen in isolation	When any one of the following are seen in isolation or combinations of any slight genotyping/mapping errors with remaining error types within this category	Conflicting evidence/Ambiguous evidence	When any one of the following are observed (worsed consequence applies, 5/NotLoF beeing the worsed)	When any one of the following are observed (worsed consequence applies, 5/NotLoF beeing the worsed)
Variants with absence of any evidence	Multiple genotyping errors (e.g.low DP (<15), low GQ (<30), GC rich all in combination)	No read data to assess local rescue	Variant in homopolymer repeat (indel variant only)	Variant with AB <0.25 in majority (>50%)
Variant with mapping error	Multiple genotyping and mapping errors in combination (e.g. low DP and GC rich with some repeat mapping)	Multiple genotyping and mapping errors in combination (e.g. low DP and GC rich with some repeat mapping)	Biologically relevant stop site located upstream of variant (as identified by conservation)	Framerestoring indel variant
Variant with genotyping error	Multiple genotyping and mapping errors in combination (e.g. low DP and GC rich with some repeat mapping)	Stop gained or framshift variant with stop before downstream Methionine in first coding exon	Potential re-initiation by downstream methionine within 1st coding exon (for nonsense or fs with Ter before Met rescue) in which the conservation pattern makes it seem like the downstream MET could rescue from nonsense variation (downstream MET well conserved)	In phase multi-nucleotide variant (2 SNV occurring in cis within the same codon) that changes nonsense variant to missense/synonymous variant.
Variant with strand bias	Variant with AB <0.35, in majority (>50%) of individuals	Variant present in <=50% of coding Gencode basic transcripts and have pext ~<50% than maximum for the gene	Biologically relevant start site located downstream of variant (variant in UTR)	Variant falls in terminal coding exon (last exon) or last 50bp of coding penultimate exon for majority of transcripts (only if removing <0.25%)
Variant with minority tx or weak exon conservation with Pext at maximum for the gene (no other flags or errors)	Variant in region with partial loss of exon conservation	Variant in region with site pext<0.2 and gene has ambiguous pext across gene with signes of sequnecing bias/artifacts	Variant in overprinted tx	Variant in region with signes of reference error
Splice variant where SpliceAI predicts out-of-frame cryptic site, out-of-frame exon skipping, intron retatntion, exon skipping of first exon/start lost with no rescue	Variant in region with low conservation of entire gene	Variant in region with low pext relative to max pext for gene but only single/small transcript has max pext for gene	Variant in region with complex mapping issues	Splice variants where SpliceAI predicts in-frame cryptic rescue, or in-frame exon skipping or predicting no loss
	Variant with minority tx and/or weak exon conservation tags with pext close to maximum for the gene or at maximum with other error flags	Variant in region with uninformative pext, weak conservation and minority of transcripts	Variant in region with weak conservation of exon relative to the rest of the gene and with pext significantly less (~<50%) then maximum for gene	Variant in region with pext <=0.2, and maximum pext of gene is close to 1
	Variant in overhang exon with good/uninformative pext and well conserved	Splice variant with SpliceAI contradictory results of simliar scores or no cryptic site predicted.	Variant occurring in overhang exon with low/uninformative pext for the overhang region and weak conservation	Variant in transcripts with one or several nonsense variants (clack X on UCSC browser), not assessed for other evidence.
	Variant in minority of transcripts with uninformative pext

## Sheet: S6_lof_curation_results
variant_id	gene_symbol	transcript	verdict	verdict_group	flag_mapping_error	flag_genotyping_error	flag_homopolymer	flag_no_read_data	flag_reference_error	flag_strand_bias	flag_mnp	flag_minority_of_tx	flag_weak_exon_conservation	flag_last_exon_25	flag_other_tx_rescue	flag_first_150	flag_long_exon	flag_pext_20	flag_pext_50	flag_uninform_pext	flag_weak_gene_conservation	flag_untranslated_tx	flag_skewed_ab	flag_sai_rescue	flag_sai_in_frame_exon_25	flag_sai_no_loss	flag_sai_no_cryptic	flag_sai_contradictory
1-8355104-CTTCT-C	RERE	NM_001042681.2;NM_001042682.2;ENST00000400908;ENST00000476556;NM_012102.4;ENST00000377464;ENST00000337907;ENST00000400907	Not LoF	Likely not LoF/Not LoF	0	0	0	0	0	0	0	0	0	1	0	0	0	0	0	0	0	0	0	0	0	0	0	0
1-8355483-G-A	RERE	NM_001042681.2;NM_001042682.2;ENST00000400908;ENST00000476556;NM_012102.4;ENST00000377464;ENST00000337907;ENST00000400907	Uncertain	Uncertain	0	0	0	1	0	0	0	0	0	0	0	0	0	0	0	0	0	0	0	0	0	0	0	0
1-8356209-CAG-C	RERE	NM_001042681.2;NM_001042682.2;ENST00000400908;ENST00000476556;ENST00000505225;NM_012102.4;ENST00000377464;ENST00000337907	LoF	LoF/Likely LoF	0	0	0	0	0	0	0	0	0	0	0	0	0	0	0	0	0	0	0	0	0	0	0	0
1-61132709-T-TG	NFIA	ENST00000496712	Not LoF	Likely not LoF/Not LoF	0	0	0	0	0	0	0	0	0	0	0	0	0	0	0	0	0	1	0	0	0	0	0	0
1-8358583-CCCGCTCTCGG-C	RERE	NM_001042681.2;NM_001042682.2;ENST00000400908;ENST00000476556;NM_012102.4;ENST00000377464;ENST00000337907	Not LoF	Likely not LoF/Not LoF	0	0	0	0	0	0	1	0	0	0	0	0	1	0	0	0	0	0	0	0	0	0	0	0
1-8358592-G-A	RERE	NM_001042681.2;NM_001042682.2;ENST00000400908;ENST00000476556;NM_012102.4;ENST00000377464;ENST00000337907	Uncertain	Uncertain	0	0	0	1	0	0	0	0	0	0	0	0	1	0	0	0	0	0	0	0	0	0	0	0
1-8358594-ATCTCC-A	RERE	NM_001042681.2;NM_001042682.2;ENST00000400908;ENST00000476556;NM_012102.4;ENST00000377464;ENST00000337907	Not LoF	Likely not LoF/Not LoF	0	0	0	0	0	0	1	0	0	0	0	0	1	0	0	0	0	0	0	0	0	0	0	0
1-8362786-G-C	RERE	NM_001042681.2;NM_001042682.2;ENST00000400908;ENST00000476556;ENST00000505225;NM_012102.4;ENST00000656437;ENST00000377464;ENST00000337907	Not LoF	Likely not LoF/Not LoF	0	0	0	0	0	0	1	0	0	0	0	0	0	0	0	0	0	0	0	0	0	0	0	0
1-8359825-TTCTCCCGC-T	RERE	NM_001042681.2;NM_001042682.2;ENST00000400908;ENST00000476556;NM_012102.4;ENST00000377464;ENST00000337907	LoF	LoF/Likely LoF	0	1	0	0	0	0	0	0	0	0	0	0	0	0	0	0	0	0	0	0	0	0	0	0
1-8360257-A-AC	RERE	NM_001042681.2;NM_001042682.2;ENST00000400908;ENST00000476556;NM_012102.4;ENST00000377464;ENST00000337907	Likely not LoF	Likely not LoF/Not LoF	0	1	1	0	0	0	0	0	0	0	0	0	1	0	0	0	0	0	1	0	0	0	0	0
1-8465924-C-T	RERE	NM_001042681.2;ENST00000659924;ENST00000400908;NM_012102.4;ENST00000656437;ENST00000377464;ENST00000464972;ENST00000337907;ENST00000400907	LoF	LoF/Likely LoF	0	0	0	0	0	0	0	0	0	0	0	0	0	0	0	0	0	0	0	0	0	0	0	0
1-8525757-A-C	RERE	ENST00000377464	LoF	LoF/Likely LoF	0	0	0	0	0	0	0	1	0	0	0	0	0	0	0	0	0	0	0	0	0	0	0	0
1-8525761-G-T	RERE	ENST00000377464	Likely LoF	LoF/Likely LoF	0	0	0	0	0	0	0	1	0	0	0	1	0	0	0	0	0	0	0	0	0	0	0	0
1-8614630-T-TG	RERE	NM_001042681.2;ENST00000659924;ENST00000400908;NM_012102.4;ENST00000656437;ENST00000337907;ENST00000400907	Not LoF	Likely not LoF/Not LoF	1	0	0	1	0	0	0	0	0	0	0	0	0	1	0	0	0	0	0	0	0	0	0	0
1-26774978-A-C	ARID1A	ENST00000457599;NM_139135.4	Not LoF	Likely not LoF/Not LoF	0	0	0	0	0	0	0	1	0	0	0	0	0	1	0	0	0	0	0	0	0	1	0	0
1-8656000-C-A	RERE	NM_001042681.2;ENST00000659924;ENST00000400908;NM_012102.4;ENST00000656437;ENST00000337907;ENST00000400907	Not LoF	Likely not LoF/Not LoF	0	0	0	1	0	0	0	0	0	0	0	0	0	1	0	0	0	0	0	0	0	0	0	0
1-8656262-C-CGG	RERE	NM_001042681.2;ENST00000659924;ENST00000400908;NM_012102.4;ENST00000656437;ENST00000468247;ENST00000337907;ENST00000400907	Not LoF	Likely not LoF/Not LoF	1	1	0	0	0	0	1	0	0	0	0	0	0	1	0	0	0	0	0	0	0	0	0	0
1-26697336-C-G	ARID1A	ENST00000324856;ENST00000457599;NM_006015.6;NM_139135.4	Likely not LoF	Likely not LoF/Not LoF	0	0	0	1	0	0	0	1	0	0	1	0	1	0	0	0	0	0	0	0	0	0	0	0
1-26761382-A-G	ARID1A	ENST00000636219;ENST00000324856;ENST00000457599;NM_006015.6;ENST00000615191;NM_139135.4;ENST00000374152;ENST00000430799	LoF	LoF/Likely LoF	0	0	0	0	0	0	0	0	0	0	0	0	0	0	0	0	0	0	0	0	0	0	0	0
1-26774978-A-G	ARID1A	ENST00000457599;NM_139135.4	Not LoF	Likely not LoF/Not LoF	0	0	0	0	0	0	0	1	0	0	0	0	0	1	0	0	0	0	0	0	0	1	0	0
1-26774979-G-A	ARID1A	ENST00000457599;NM_139135.4	Not LoF	Likely not LoF/Not LoF	0	0	0	0	0	0	0	1	0	0	0	0	0	1	0	0	0	0	0	0	0	1	0	0
1-27550129-G-A	AHDC1	NM_001029882.3;ENST00000247087;ENST00000642416;ENST00000644989;XM_011541256.2;XM_005245852.3;XM_005245850.3;XM_005245851.3;ENST00000374011;XM_005245849.3;XM_005245848.3;ENST00000642245;XM_024446461.1;XM_011541257.2;ENST00000673934;NM_001371928.1;XM_011541255.1	LoF	LoF/Likely LoF	0	0	0	0	0	0	0	0	0	0	0	0	1	0	0	0	0	0	1	0	0	0	0	0
1-42926829-GA-G	SLC2A1	ENST00000674765	Not LoF	Likely not LoF/Not LoF	0	0	0	1	0	0	0	1	0	1	1	0	0	0	0	1	0	0	0	0	0	0	0	0
1-42926848-TCTTG-T	SLC2A1	ENST00000674765	Not LoF	Likely not LoF/Not LoF	0	0	0	1	0	0	0	1	0	1	0	0	0	0	0	1	0	0	1	0	0	0	0	0
1-42927114-T-TGCCGGAA	SLC2A1	ENST00000426263;NM_006516.4	Not LoF	Likely not LoF/Not LoF	0	0	0	0	0	0	0	1	0	1	0	0	0	0	0	0	0	0	1	0	0	0	0	0
1-42951842-G-GC	SLC2A1	ENST00000460369	Not LoF	Likely not LoF/Not LoF	0	0	0	0	0	0	0	1	0	1	0	0	0	0	0	0	0	0	0	0	0	0	0	0
1-61082048-G-A	NFIA	NM_001145512.2;ENST00000371189	Not LoF	Likely not LoF/Not LoF	0	0	0	0	0	0	0	1	0	0	0	0	0	1	0	0	0	0	0	0	0	0	0	0
1-151427822-C-T	POGZ	ENST00000491586;ENST00000409503;XM_017000745.2;ENST00000392723;NM_207171.2;XM_024454305.1;XM_017000748.1;XM_005244999.3;XM_005245006.5;NM_145796.4;XM_005245001.2;NM_001194937.2;XM_005245005.2;XM_017000749.1;NM_015100.4;XM_017000746.1;XM_005245000.4;NM_001194938.2;XM_017000744.1;ENST00000531094;ENST00000368863;ENST00000271715	Uncertain	Uncertain	0	0	0	0	0	0	0	0	0	0	0	0	0	0	0	0	0	0	0	0	0	0	0	1
1-61132692-CAGG-C	NFIA	ENST00000496712	Not LoF	Likely not LoF/Not LoF	0	0	0	0	0	0	0	0	0	0	0	0	0	0	0	0	0	1	0	0	0	1	0	0
1-61277518-A-G	NFIA	XM_011541512.3;ENST00000476646;XM_017001362.2;ENST00000407417;ENST00000403491;NM_001145512.2;ENST00000371187;ENST00000371189;NM_005595.5;NM_001134673.4;XM_011541515.3;NM_001145511.2;ENST00000664149;ENST00000485903;XM_011541514.3;ENST00000371191	Uncertain	Uncertain	0	0	0	0	0	0	0	0	0	0	0	0	0	0	0	0	0	0	1	0	0	0	0	1
1-61277586-G-A	NFIA	XM_011541512.3;ENST00000476646;XM_017001362.2;ENST00000407417;ENST00000403491;NM_001145512.2;ENST00000371187;ENST00000371189;NM_005595.5;NM_001134673.4;XM_011541515.3;NM_001145511.2;ENST00000664149;ENST00000485903;XM_011541514.3;ENST00000371191	Uncertain	Uncertain	0	0	0	0	0	0	0	0	0	0	0	0	0	0	0	0	0	0	0	0	0	0	1	0
1-61439503-G-A	NFIA	ENST00000493627	Not LoF	Likely not LoF/Not LoF	0	0	0	0	0	0	0	0	0	0	0	0	0	0	0	0	0	1	0	0	0	0	0	0
1-61404102-AGCAAGTCCGCAT-A	NFIA	XM_017001362.2;NM_001145512.2;XM_011541515.3;ENST00000371189;ENST00000371191;ENST00000482020;ENST00000371185;ENST00000485903;ENST00000407417;ENST00000403491;NM_005595.5;NM_001134673.4;ENST00000371184;NM_001145511.2;ENST00000664149;XM_011541514.3;XM_011541512.3;XM_017001363.1;ENST00000371187;ENST00000663597;ENST00000657234	Not LoF	Likely not LoF/Not LoF	0	0	0	0	0	0	0	0	0	0	0	0	0	0	0	0	0	0	0	1	0	0	0	0
1-61439473-ATT-A	NFIA	ENST00000493627	Not LoF	Likely not LoF/Not LoF	0	0	0	0	0	0	0	0	0	0	0	0	0	0	0	0	0	1	0	0	0	0	0	0
1-61439479-G-A	NFIA	ENST00000493627	Not LoF	Likely not LoF/Not LoF	0	0	0	0	0	0	0	0	0	0	0	0	0	0	0	0	0	1	0	0	0	0	0	0
1-151405568-C-T	POGZ	XM_024454306.1;ENST00000491586;ENST00000409503;XM_017000745.2;ENST00000392723;NM_207171.2;XM_024454305.1;XM_017000748.1;XM_005244999.3;XM_005245006.5;NM_145796.4;XM_005245001.2;NM_001194937.2;XM_005245005.2;XM_017000749.1;NM_015100.4;XM_017000746.1;XM_005245000.4;NM_001194938.2;XM_017000744.1;ENST00000531094;ENST00000368863;ENST00000271715	Not LoF	Likely not LoF/Not LoF	0	0	0	0	0	0	0	0	0	1	0	0	1	0	0	0	0	0	0	0	0	0	0	0
1-151428016-T-A	POGZ	XM_017000746.1;NM_001194938.2;ENST00000409503;XM_017000745.2;ENST00000531094;NM_001194937.2	Not LoF	Likely not LoF/Not LoF	0	0	0	1	0	0	0	0	0	0	0	0	0	0	0	0	0	0	0	1	0	0	0	0
1-151428043-T-TA	POGZ	ENST00000594456	Not LoF	Likely not LoF/Not LoF	0	0	0	0	0	0	0	0	0	0	0	0	0	0	0	0	0	1	0	0	0	0	0	0
1-151428054-AGT-A	POGZ	ENST00000594456	Not LoF	Likely not LoF/Not LoF	0	0	0	0	0	0	0	0	0	0	0	0	0	0	0	0	0	1	0	0	0	0	0	0
1-151428113-G-GA	POGZ	ENST00000594456	Not LoF	Likely not LoF/Not LoF	0	0	0	0	0	0	0	0	0	0	0	0	0	0	0	0	0	1	0	0	0	0	0	0
1-153789541-C-CA	GATAD2B	ENST00000637918	Not LoF	Likely not LoF/Not LoF	0	0	0	0	0	0	0	0	0	0	0	0	0	0	0	0	0	1	0	0	0	0	0	0
1-153810248-G-A	GATAD2B	NM_020699.4;ENST00000634544;ENST00000634408;XM_005245364.4;XM_024448621.1;ENST00000368655	Not LoF	Likely not LoF/Not LoF	0	0	0	1	0	0	0	0	0	1	0	0	0	0	0	0	0	0	0	0	0	0	0	0
1-153789605-C-CCTCA	GATAD2B	ENST00000637918	Not LoF	Likely not LoF/Not LoF	0	0	0	0	0	0	0	0	0	0	0	0	0	0	0	0	0	1	0	0	0	0	0	0
1-153790012-ATC-A	GATAD2B	ENST00000637918	Not LoF	Likely not LoF/Not LoF	0	0	0	0	0	0	0	0	0	0	0	0	0	0	0	0	0	1	0	0	0	0	0	0
1-153819710-G-GT	GATAD2B	NM_020699.4;ENST00000634544;ENST00000634408;XM_005245364.4;ENST00000634401;XM_024448621.1;ENST00000634791;ENST00000368655	Uncertain	Uncertain	0	0	0	1	0	0	0	0	0	0	0	0	0	0	0	0	0	0	0	0	0	0	0	0
1-155337668-G-A	ASH1L	XM_017001788.1;XM_006711451.3;XM_017001784.1;XM_006711450.3;ENST00000368346;XM_006711452.4;XM_011509770.3;NM_018489.3;XM_017001785.1;NM_001366177.2;ENST00000392403	Not LoF	Likely not LoF/Not LoF	0	0	0	0	0	0	0	0	0	1	0	0	0	0	0	0	0	0	0	0	0	0	0	0
2-1837608-G-A	MYT1L	ENST00000647848	Not LoF	Likely not LoF/Not LoF	0	0	0	0	0	0	0	1	1	1	0	0	0	0	0	1	0	0	0	0	0	0	0	0
2-1892089-CGGCAGCGCGT-C	MYT1L	ENST00000644820;XM_011510325.1;NM_001329845.1;NM_015025.4;XM_017003607.2;XM_017003620.1;XM_011510332.2;ENST00000428368;NM_001329851.2;ENST00000648430;ENST00000648665;XM_011510328.2;XM_011510324.2;ENST00000650560;ENST00000648318;ENST00000649663;NM_001329852.2;ENST00000650485;ENST00000648928;XM_011510319.1;XM_017003616.1;XM_017003611.1;XM_017003615.1;ENST00000648933;XM_011510322.2;ENST00000647738;X…	Not LoF	Likely not LoF/Not LoF	0	0	0	0	0	0	0	0	0	0	0	0	0	1	0	0	0	0	0	0	0	0	0	0
2-60460436-G-A	BCL11A	ENST00000479026;NM_022893.4;XM_024452963.1;XM_024452962.1;XM_011532909.1;XM_017004335.1;XM_017004336.1;ENST00000642384;XM_017004333.1;ENST00000335712;NM_001365609.1	Not LoF	Likely not LoF/Not LoF	0	0	0	0	0	0	0	1	0	1	0	0	1	0	0	0	0	0	1	0	0	0	0	0
2-1972686-AACAGCCTCCTGTGAAGACAGGCAATTATTC-A	MYT1L	ENST00000649587	Not LoF	Likely not LoF/Not LoF	0	0	0	0	0	0	0	1	0	1	0	0	0	0	0	1	0	0	0	0	0	0	0	1
2-1974753-T-C	MYT1L	ENST00000485348	Not LoF	Likely not LoF/Not LoF	0	0	0	0	0	0	0	1	0	1	0	0	0	0	0	0	0	0	1	0	0	1	0	0
2-60461557-GT-G	BCL11A	NM_001363864.1;NM_022893.4;ENST00000358510;XM_024452963.1;XM_024452962.1;XM_011532910.1;XM_011532909.1;ENST00000356842;XM_017004335.1;XM_017004336.1;ENST00000642384;XM_017004333.1;NM_018014.4;ENST00000335712;NM_001365609.1	LoF	LoF/Likely LoF	0	0	0	0	0	0	0	1	0	0	0	0	1	0	0	0	0	0	0	0	0	0	0	0
2-60462169-G-T	BCL11A	NM_001363864.1;ENST00000643459;NM_022893.4;ENST00000358510;XM_024452963.1;XM_024452962.1;XM_011532910.1;XM_011532909.1;ENST00000356842;XM_017004335.1;XM_017004336.1;ENST00000642384;XM_017004333.1;NM_018014.4;ENST00000335712;NM_001365609.1	LoF	LoF/Likely LoF	0	0	0	0	0	0	0	1	0	0	0	0	1	0	0	0	0	0	0	0	0	0	0	0
2-60522885-T-A	BCL11A	ENST00000643004	Not LoF	Likely not LoF/Not LoF	0	0	0	1	0	0	0	0	0	1	0	0	0	0	0	1	0	0	0	0	0	1	0	0
2-60538408-G-T	BCL11A	ENST00000642180	Not LoF	Likely not LoF/Not LoF	0	0	0	0	0	0	0	1	0	1	0	0	0	0	0	1	0	0	0	0	0	0	0	0
2-60538421-CCTGT-C	BCL11A	ENST00000642180	Not LoF	Likely not LoF/Not LoF	0	0	0	0	0	0	0	1	0	1	0	0	0	0	0	1	0	0	1	0	0	0	0	0
2-60538424-G-A	BCL11A	ENST00000642180	Not LoF	Likely not LoF/Not LoF	0	0	0	0	0	0	0	1	0	1	0	0	0	0	0	1	0	0	0	0	0	0	0	0
2-60544335-G-A	BCL11A	ENST00000489183	Not LoF	Likely not LoF/Not LoF	0	0	0	0	0	0	0	0	0	0	0	0	0	0	0	0	0	1	0	0	0	0	0	0
2-60545965-A-AT	BCL11A	ENST00000643716	Not LoF	Likely not LoF/Not LoF	0	0	0	0	0	0	0	1	0	1	1	0	0	0	0	1	0	0	0	0	0	0	0	0
2-60550887-A-T	BCL11A	ENST00000489516;ENST00000643222;ENST00000643459;XM_017004335.1;XM_017004333.1	Uncertain	Uncertain	0	1	0	1	0	0	0	1	0	0	0	1	0	0	0	1	0	0	0	0	0	0	0	0
2-60550893-CCG-C	BCL11A	ENST00000489516;ENST00000643222;ENST00000643459;XM_017004335.1;XM_017004333.1	LoF	LoF/Likely LoF	0	1	0	0	0	0	0	1	0	0	0	1	0	0	0	1	0	0	0	0	0	0	0	0
2-144365627-C-T	ZEB2	ENST00000639389	Not LoF	Likely not LoF/Not LoF	0	0	0	0	0	0	0	1	1	1	0	0	0	0	0	1	0	0	0	0	0	0	0	0
2-144389415-GA-G	ZEB2	ENST00000636026	Not LoF	Likely not LoF/Not LoF	0	0	0	0	0	0	0	1	0	1	1	0	1	0	0	1	0	0	0	0	0	0	0	0
2-144389488-G-A	ZEB2	ENST00000636026	Not LoF	Likely not LoF/Not LoF	0	0	0	0	0	0	0	0	0	1	0	0	1	0	0	0	0	0	0	0	0	0	0	0
2-144389558-G-C	ZEB2	ENST00000636026	Not LoF	Likely not LoF/Not LoF	0	0	0	0	0	0	0	0	0	1	0	0	1	0	0	0	0	0	0	0	0	0	0	0
2-144389539-C-A	ZEB2	ENST00000636026	Not LoF	Likely not LoF/Not LoF	0	0	0	0	0	0	0	0	0	1	0	0	1	0	0	0	0	0	0	0	0	0	0	0
2-144389642-C-T	ZEB2	ENST00000636026	Not LoF	Likely not LoF/Not LoF	0	0	0	0	0	0	0	0	0	1	0	0	1	0	0	0	0	0	0	0	0	0	0	0
2-144394470-G-GC	ZEB2	ENST00000647488	Not LoF	Likely not LoF/Not LoF	0	0	0	0	0	0	0	1	0	1	0	0	0	0	0	1	0	0	0	0	0	0	0	0
2-144400294-GT-G	ZEB2	ENST00000636471	Likely not LoF	Likely not LoF/Not LoF	0	0	0	1	0	0	0	1	1	0	1	0	1	0	0	1	0	0	0	0	0	0	0	0
2-144400314-TAACAATTGCAATTGTCTACC-T	ZEB2	ENST00000636471	Likely not LoF	Likely not LoF/Not LoF	0	0	0	0	0	0	0	1	1	0	1	0	1	0	0	1	0	0	0	0	0	0	0	0
2-144517384-AC-A	ZEB2	ENST00000427902;ENST00000470879;ENST00000392861	Likely LoF	LoF/Likely LoF	0	0	0	0	0	0	0	1	0	0	1	1	0	0	0	1	0	0	0	0	0	0	0	0
2-144517664-C-A	ZEB2	ENST00000427902;ENST00000470879	Likely LoF	LoF/Likely LoF	0	0	0	0	0	0	0	1	0	0	0	1	0	0	0	1	0	0	0	0	0	0	0	0
2-148489794-GA-G	MBD5	ENST00000638043;ENST00000407073;XM_024452989.1;XM_011511470.2;NM_018328.5;XM_024452990.1;ENST00000642680;NM_001378120.1;XM_011511472.2;XM_024452988.1	Not LoF	Likely not LoF/Not LoF	0	0	0	0	0	0	1	0	0	0	0	0	1	0	0	0	0	0	0	0	0	0	0	0
2-148512905-A-AC	MBD5	ENST00000638043;ENST00000407073;XM_011511470.2;ENST00000416015;NM_018328.5;XM_024452990.1;ENST00000642680;NM_001378120.1;ENST00000630352;XM_011511472.2	Not LoF	Likely not LoF/Not LoF	0	0	0	0	0	0	0	0	0	1	0	0	0	0	0	0	0	0	0	0	0	0	0	0
2-161416418-T-TA	TBR1	NM_006593.4;ENST00000389554	Likely not LoF	Likely not LoF/Not LoF	0	0	0	0	0	0	0	1	0	0	1	1	0	0	0	0	0	0	0	0	0	0	0	0
2-161423514-CA-C	TBR1	ENST00000410035;NM_006593.4;ENST00000389554	Not LoF	Likely not LoF/Not LoF	0	0	0	0	0	0	1	0	0	0	0	0	1	0	0	0	0	0	0	0	0	0	0	0
2-161423516-CCCGGG-C	TBR1	ENST00000410035;NM_006593.4;ENST00000389554	Not LoF	Likely not LoF/Not LoF	0	0	0	0	0	0	1	0	0	0	0	0	1	0	0	0	0	0	0	0	0	0	0	0
2-161424210-T-TTCTACTCGCACAGCTAGGCCGCC	TBR1	ENST00000410035;NM_006593.4;ENST00000389554	Not LoF	Likely not LoF/Not LoF	0	0	0	0	0	0	0	0	0	1	0	0	1	0	0	0	0	0	0	0	0	0	0	0
2-165310448-C-T	SCN2A	ENST00000486878;ENST00000283256;ENST00000636985;NM_001371247.1;ENST00000424833;ENST00000375437;XM_024453037.1;XM_017004658.1;XM_017004657.1;NM_001040142.2;ENST00000636071;ENST00000631182;NM_021007.3;XM_017004656.1;ENST00000637266;NM_001040143.2;NM_001371246.1	LoF	LoF/Likely LoF	1	0	0	0	0	0	0	0	0	0	0	0	0	0	0	0	0	0	1	0	0	0	0	0
2-165381198-G-A	SCN2A	ENST00000283256;ENST00000636985;NM_001371247.1;ENST00000375437;XM_024453037.1;XM_017004658.1;XM_017004657.1;XM_017004659.1;NM_001040142.2;ENST00000636071;NM_021007.3;ENST00000631182;XM_017004656.1;ENST00000637266;NM_001040143.2;NM_001371246.1	LoF	LoF/Likely LoF	1	0	0	0	0	0	0	0	0	0	0	0	0	0	0	0	0	0	0	0	0	0	0	0
6-78988350-C-A	PHIP	ENST00000275034;XM_011535919.1;NM_017934.7;XM_017010989.2;XM_005248729.5;XM_017010990.2;XM_011535918.3	Not LoF	Likely not LoF/Not LoF	0	0	0	0	0	0	0	0	0	0	0	0	0	0	0	0	0	0	0	1	0	0	0	0
6-79015125-C-T	PHIP	ENST00000275034;XM_011535919.1;NM_017934.7;XM_005248729.5;XM_011535918.3	LoF	LoF/Likely LoF	0	0	0	0	0	0	0	0	0	0	0	0	0	0	0	0	0	0	1	0	0	0	0	0
6-79025980-ACAGC-A	PHIP	ENST00000275034;XM_011535919.1;NM_017934.7;XM_005248729.5;XM_011535918.3	Not LoF	Likely not LoF/Not LoF	0	1	0	1	0	0	0	0	0	0	0	0	0	0	0	0	0	0	1	0	0	0	0	0
6-79042866-G-A	PHIP	ENST00000275034;XM_011535919.1;NM_017934.7;XM_005248729.5;XM_011535918.3	Likely LoF	LoF/Likely LoF	0	0	0	0	0	0	0	0	0	0	0	0	0	0	0	0	0	0	1	0	0	0	0	0
6-79060791-C-CAG	PHIP	XM_011535919.1;NM_017934.7;ENST00000275034;XM_005248729.5	Uncertain	Uncertain	0	0	0	1	0	0	0	0	0	0	0	0	0	0	0	0	0	0	1	0	0	0	0	0
6-79060797-C-CA	PHIP	XM_011535919.1;NM_017934.7;ENST00000275034;XM_005248729.5	LoF	LoF/Likely LoF	0	0	0	0	0	0	0	0	0	0	0	0	0	0	0	0	0	0	1	0	0	0	0	0
6-79077453-TCTGGTAGGTC-T	PHIP	XM_011535919.1;NM_017934.7;ENST00000275034;XM_005248729.5	Uncertain	Uncertain	0	0	0	1	0	0	0	0	0	0	0	0	0	0	0	0	0	0	1	0	0	0	0	0
6-142753143-GC-G	HIVEP2	ENST00000367603;ENST00000012134;XM_017010805.1;XM_024446417.1;XM_024446418.1;NM_006734.4;XM_024446416.1;XM_024446419.1;ENST00000367604	Not LoF	Likely not LoF/Not LoF	0	0	0	0	0	0	0	0	0	1	0	0	1	0	0	0	0	0	0	0	0	0	0	0
6-142753291-TG-T	HIVEP2	ENST00000367603;ENST00000012134;XM_017010805.1;XM_024446417.1;XM_024446418.1;NM_006734.4;XM_024446416.1;XM_024446419.1;ENST00000367604	Not LoF	Likely not LoF/Not LoF	0	0	0	1	0	0	0	0	0	1	0	0	1	0	0	0	0	0	0	0	0	0	0	0
6-142753331-T-TA	HIVEP2	ENST00000367603;ENST00000012134;XM_017010805.1;XM_024446417.1;XM_024446418.1;NM_006734.4;XM_024446416.1;XM_024446419.1;ENST00000367604	Not LoF	Likely not LoF/Not LoF	0	0	0	0	0	0	0	0	0	1	0	0	1	0	0	0	0	0	0	0	0	0	0	0
6-142761536-CTT-C	HIVEP2	ENST00000367603;ENST00000012134;XM_017010805.1;XM_024446417.1;XM_024446418.1;NM_006734.4;XM_024446416.1;XM_024446419.1;ENST00000367604	LoF	LoF/Likely LoF	0	0	0	0	0	0	0	0	0	0	0	0	0	0	0	0	0	0	0	0	0	0	0	0
6-142753349-CAT-C	HIVEP2	ENST00000367603;ENST00000012134;XM_017010805.1;XM_024446417.1;XM_024446418.1;NM_006734.4;XM_024446416.1;XM_024446419.1;ENST00000367604	Not LoF	Likely not LoF/Not LoF	0	0	0	0	0	0	0	0	0	1	0	0	1	0	0	0	0	0	0	0	0	0	0	0
6-156777716-GGCGGCGCGGGCGCGGGCGCGGGCAGGCAGCGGCGAACGGCGGGCGCCCCCCGGGCCGCGGCCGGCGCCCGGAGCCCGGGACCTGGAGGCGGGGGCGC-G	ARID1B	NM_001374828.1;ENST00000636930;ENST00000346085;NM_001371656.1;NM_017519.3;NM_001374820.1	Likely not LoF	Likely not LoF/Not LoF	0	1	1	0	0	0	0	1	1	0	1	1	1	0	1	1	0	0	0	0	0	0	0	0
6-156777721-C-CG	ARID1B	NM_001374828.1;ENST00000636930;ENST00000346085;NM_001371656.1;NM_017519.3;NM_001374820.1	Likely not LoF	Likely not LoF/Not LoF	0	1	0	0	0	0	0	1	1	0	1	1	1	0	1	1	0	0	0	0	0	0	0	0
6-156777811-C-CGCGCG	ARID1B	NM_001374828.1;ENST00000636930;ENST00000346085;NM_001371656.1;NM_017519.3;NM_001374820.1	Uncertain	Uncertain	0	1	0	0	0	0	0	1	1	0	0	1	1	0	0	1	0	0	0	0	0	0	0	0
6-156777894-CACCACCACCCCCTGCTCCCCCGTCACGA-C	ARID1B	NM_001374828.1;ENST00000636930;ENST00000346085;NM_001371656.1;NM_017519.3;NM_001374820.1	Likely not LoF	Likely not LoF/Not LoF	0	1	0	0	0	0	0	1	1	0	1	0	1	0	0	1	0	0	0	0	0	0	0	0
6-156778291-A-AGC	ARID1B	XM_017011106.2;XM_017011104.1;NM_001374828.1;XM_017011103.2;ENST00000636930;ENST00000346085;NM_001371656.1;XM_017011105.2;NM_017519.3;ENST00000647938;NM_001374820.1;ENST00000350026;XM_011535984.2;XM_017011107.2;ENST00000674298	Not LoF	Likely not LoF/Not LoF	0	1	1	0	0	0	1	0	1	0	0	0	1	0	1	0	0	0	0	0	0	0	0	0
6-156778099-CG-C	ARID1B	XM_017011106.2;XM_017011104.1;NM_001374828.1;XM_017011103.2;ENST00000636930;ENST00000346085;NM_001371656.1;XM_017011105.2;NM_017519.3;ENST00000647938;NM_001374820.1;ENST00000350026;XM_011535984.2;XM_017011107.2;ENST00000674298	Likely not LoF	Likely not LoF/Not LoF	0	1	0	0	0	0	0	1	1	0	0	0	0	0	1	0	0	0	0	0	0	0	0	0
6-156778292-A-AACAG	ARID1B	XM_017011106.2;XM_017011104.1;NM_001374828.1;XM_017011103.2;ENST00000636930;ENST00000346085;NM_001371656.1;XM_017011105.2;NM_017519.3;ENST00000647938;NM_001374820.1;ENST00000350026;XM_011535984.2;XM_017011107.2;ENST00000674298	Not LoF	Likely not LoF/Not LoF	0	1	1	0	0	0	1	1	1	0	0	0	1	0	1	0	0	0	0	0	0	0	0	0
6-156778292-A-AGCAACAG	ARID1B	XM_017011106.2;XM_017011104.1;NM_001374828.1;XM_017011103.2;ENST00000636930;ENST00000346085;NM_001371656.1;XM_017011105.2;NM_017519.3;ENST00000647938;NM_001374820.1;ENST00000350026;XM_011535984.2;XM_017011107.2;ENST00000674298	Not LoF	Likely not LoF/Not LoF	0	1	1	0	0	0	1	1	1	0	0	0	1	0	1	0	0	0	0	0	0	0	0	0
6-156778292-A-AGCAG	ARID1B	XM_017011106.2;XM_017011104.1;NM_001374828.1;XM_017011103.2;ENST00000636930;ENST00000346085;NM_001371656.1;XM_017011105.2;NM_017519.3;ENST00000647938;NM_001374820.1;ENST00000350026;XM_011535984.2;XM_017011107.2;ENST00000674298	Not LoF	Likely not LoF/Not LoF	0	1	1	0	0	0	1	1	1	0	0	0	1	0	1	0	0	0	0	0	0	0	0	0
6-156778292-A-AGCAGCAG	ARID1B	XM_017011106.2;XM_017011104.1;NM_001374828.1;XM_017011103.2;ENST00000636930;ENST00000346085;NM_001371656.1;XM_017011105.2;NM_017519.3;ENST00000647938;NM_001374820.1;ENST00000350026;XM_011535984.2;XM_017011107.2;ENST00000674298	Not LoF	Likely not LoF/Not LoF	0	1	1	0	0	0	1	1	1	0	0	0	1	0	1	0	0	0	0	0	0	0	0	0
6-156778292-A-AGCAGCAGCAG	ARID1B	XM_017011106.2;XM_017011104.1;NM_001374828.1;XM_017011103.2;ENST00000636930;ENST00000346085;NM_001371656.1;XM_017011105.2;NM_017519.3;ENST00000647938;NM_001374820.1;ENST00000350026;XM_011535984.2;XM_017011107.2;ENST00000674298	Not LoF	Likely not LoF/Not LoF	0	1	1	0	0	0	1	1	1	0	0	0	1	0	1	0	0	0	1	0	0	0	0	0
6-156779312-G-GGC	ARID1B	XM_017011106.2;XM_017011104.1;NM_001374828.1;XM_017011103.2;ENST00000636930;ENST00000346085;NM_001371656.1;XM_017011105.2;NM_017519.3;ENST00000647938;NM_001374820.1;ENST00000350026;XM_011535984.2;XM_017011107.2;ENST00000674298	Likely not LoF	Likely not LoF/Not LoF	0	1	0	0	0	0	0	1	1	0	0	0	1	0	1	0	0	0	1	0	0	0	0	0
6-156778292-A-AGCAGCAGCAGCAACAG	ARID1B	XM_017011106.2;XM_017011104.1;NM_001374828.1;XM_017011103.2;ENST00000636930;ENST00000346085;NM_001371656.1;XM_017011105.2;NM_017519.3;ENST00000647938;NM_001374820.1;ENST00000350026;XM_011535984.2;XM_017011107.2;ENST00000674298	Likely not LoF	Likely not LoF/Not LoF	0	1	1	1	0	0	0	1	1	0	0	0	1	0	1	0	0	0	0	0	0	0	0	0
6-156779319-GC-G	ARID1B	XM_017011106.2;XM_017011104.1;NM_001374828.1;XM_017011103.2;ENST00000636930;ENST00000346085;NM_001371656.1;XM_017011105.2;NM_017519.3;ENST00000647938;NM_001374820.1;ENST00000350026;XM_011535984.2;XM_017011107.2;ENST00000674298	Likely not LoF	Likely not LoF/Not LoF	0	1	0	0	0	0	0	1	1	0	0	0	1	0	1	0	0	0	1	0	0	0	0	0
6-156870117-C-T	ARID1B	ENST00000494260	Not LoF	Likely not LoF/Not LoF	0	0	0	0	0	0	0	1	1	1	0	0	0	0	0	1	0	0	0	0	0	0	0	0
6-156870118-A-G	ARID1B	ENST00000636607	Not LoF	Likely not LoF/Not LoF	0	0	0	0	0	0	0	1	1	1	0	0	0	0	0	1	0	0	0	1	0	0	0	0
6-156871638-G-T	ARID1B	XM_017011106.2;XM_017011104.1;XM_017011103.2;ENST00000346085;NM_001371656.1;XM_017011105.2;ENST00000647938;NM_001374820.1;XM_011535984.2;XM_017011107.2	Likely not LoF	Likely not LoF/Not LoF	0	0	0	0	0	0	0	1	1	0	0	0	0	0	1	0	0	0	0	0	0	0	0	0
6-156935472-TCTCA-T	ARID1B	NM_001374828.1;XM_011535984.2;ENST00000319584;XM_017011106.2;ENST00000636930;XM_017011105.2;ENST00000674298;ENST00000637532;ENST00000346085;NM_001371656.1;NM_017519.3;ENST00000414678;NM_001374820.1;ENST00000638000;XM_017011107.2;ENST00000350026;XM_017011104.1;XM_017011103.2;ENST00000636748;ENST00000647938	Uncertain	Uncertain	0	0	0	1	0	0	0	0	0	0	0	0	0	0	0	0	0	0	1	0	0	0	0	0
6-156935477-G-GA	ARID1B	NM_001374828.1;XM_011535984.2;ENST00000319584;XM_017011106.2;ENST00000636930;XM_017011105.2;ENST00000674298;ENST00000637532;ENST00000346085;NM_001371656.1;NM_017519.3;ENST00000414678;NM_001374820.1;ENST00000638000;XM_017011107.2;ENST00000350026;XM_017011104.1;XM_017011103.2;ENST00000636748;ENST00000647938	Uncertain	Uncertain	0	0	0	1	0	0	0	0	0	0	0	0	0	0	0	0	0	0	0	0	0	0	0	0
6-156935596-AT-A	ARID1B	ENST00000636748	Not LoF	Likely not LoF/Not LoF	0	0	0	0	0	0	0	1	1	1	0	0	0	0	0	1	0	0	0	0	0	0	0	0
6-156984705-TAG-T	ARID1B	ENST00000638000	Not LoF	Likely not LoF/Not LoF	0	0	0	0	0	0	0	0	0	0	0	0	0	0	0	0	0	1	0	0	0	0	0	0
6-156984711-GGGTCTCGCTC-G	ARID1B	ENST00000638000	Not LoF	Likely not LoF/Not LoF	0	0	0	0	0	0	0	0	0	0	0	0	0	0	0	0	0	1	0	0	0	0	0	0
6-157133020-CCACTTAG-C	ARID1B	NM_001374828.1;ENST00000637003;XM_011535984.2;ENST00000319584;XM_017011106.2;ENST00000636930;ENST00000637904;XM_017011105.2;ENST00000346085;NM_001371656.1;NM_017519.3;ENST00000414678;NM_001374820.1;NM_001363725.2;ENST00000350026;XM_017011104.1;XM_017011103.2;ENST00000637810;ENST00000647938	Not LoF	Likely not LoF/Not LoF	0	0	0	0	0	0	0	0	0	0	0	0	0	0	0	0	0	0	0	1	0	0	0	0
6-157150851-C-A	ARID1B	ENST00000637015;XM_017011105.2;XM_011535984.2	Likely LoF	LoF/Likely LoF	0	0	0	0	0	0	0	1	0	0	0	0	0	0	0	1	0	0	0	0	0	0	0	0
6-157174007-G-A	ARID1B	NM_001374828.1;ENST00000400790;XM_011535984.2;XM_011535988.3;ENST00000319584;ENST00000637015;XM_017011106.2;ENST00000636930;ENST00000637904;XM_017011105.2;ENST00000635849;ENST00000346085;NM_001371656.1;NM_017519.3;ENST00000414678;NM_001374820.1;NM_001363725.2;ENST00000635957;XM_017011107.2;ENST00000350026;XM_017011104.1;XM_017011103.2;ENST00000637810;ENST00000647938	Not LoF	Likely not LoF/Not LoF	0	0	0	0	0	0	0	0	0	0	0	0	0	0	0	0	0	0	0	1	0	0	0	0
6-157181180-T-C	ARID1B	NM_001374828.1;ENST00000400790;XM_011535984.2;XM_011535988.3;ENST00000319584;ENST00000637015;XM_017011106.2;ENST00000636930;ENST00000637904;XM_017011105.2;ENST00000635849;ENST00000346085;NM_001371656.1;NM_017519.3;ENST00000414678;NM_001374820.1;NM_001363725.2;ENST00000635957;XM_017011107.2;ENST00000350026;XM_017011104.1;XM_017011103.2;ENST00000637810;ENST00000647938	LoF	LoF/Likely LoF	0	0	0	0	0	0	0	0	0	0	0	0	0	0	0	0	0	0	0	0	0	0	0	0
6-157190040-G-A	ARID1B	ENST00000635957	Not LoF	Likely not LoF/Not LoF	0	0	0	0	0	0	0	0	0	0	0	0	0	1	0	0	0	0	0	0	0	0	1	0
6-157208522-T-A	ARID1B	ENST00000635928	Not LoF	Likely not LoF/Not LoF	0	0	0	1	0	0	0	1	1	1	0	0	0	0	0	1	0	0	1	0	0	0	0	0
7-70435782-G-T	AUTS2	NM_015570.4;XM_011516010.2;NM_001127231.3;ENST00000644939;ENST00000406775;XM_011516017.2;XM_011516013.2;XM_011516011.2;XM_011516012.2;XM_017011951.2;ENST00000342771;XM_011516014.2;XM_011516018.2	Not LoF	Likely not LoF/Not LoF	0	0	0	0	0	0	0	1	0	0	0	0	0	0	0	0	0	0	0	0	1	0	0	0
7-70118267-A-AG	AUTS2	ENST00000643936	Not LoF	Likely not LoF/Not LoF	0	0	0	0	0	0	0	0	1	1	1	0	0	0	0	1	0	0	0	0	0	0	0	0
7-69967773-G-GGTTCTATGTTAAGTTC	AUTS2	XM_011516017.2;ENST00000664521	Uncertain	Uncertain	0	0	0	1	0	0	0	1	0	0	0	0	0	0	0	1	0	0	0	0	0	0	0	0
7-70764754-G-T	AUTS2	XM_011516011.2;ENST00000644939	Not LoF	Likely not LoF/Not LoF	0	1	0	1	0	0	0	0	0	0	0	0	0	1	0	0	0	0	0	0	0	0	1	0
12-23604534-C-T	SOX5	XM_024449154.1;ENST00000381381;XM_017019902.1;XM_024449151.1;XM_024449157.1;XM_017019888.1;XM_024449161.1;XM_017019895.1;ENST00000545921;XM_017019893.1;XM_017019889.1;XM_017019903.1;ENST00000537393;XM_017019901.1;XM_011520835.2;XM_024449150.1;ENST00000646273;XM_017019891.1;XM_017019900.1;XM_011520832.2;NM_001261414.3;XM_024449165.1;XM_011520833.2;XM_017019897.1;XM_024449164.1;NM_001330785.2;XM_02…	Not LoF	Likely not LoF/Not LoF	0	0	0	0	0	0	0	0	0	0	0	0	0	0	0	0	0	0	0	1	0	0	0	0
12-23740971-G-A	SOX5	XM_024449154.1;ENST00000381381;XM_017019902.1;XM_024449151.1;XM_024449157.1;XM_017019888.1;XM_024449161.1;XM_017019895.1;ENST00000545921;XM_017019893.1;XM_017019889.1;XM_017019903.1;ENST00000659413;ENST00000537393;XM_017019901.1;XM_011520835.2;XM_024449150.1;ENST00000646273;XM_017019891.1;XM_017019900.1;XM_011520832.2;NM_001261414.3;XM_024449165.1;XM_011520833.2;XM_017019897.1;XM_024449164.1;NM_0…	LoF	LoF/Likely LoF	0	0	0	0	0	0	0	0	0	0	0	0	0	0	0	0	0	0	1	0	0	0	0	0
12-23949574-C-A	SOX5	XM_017019902.1;XM_017019888.1;XM_011520838.2;XM_011520832.2;NM_006940.6;ENST00000451604;XM_017019889.1;NM_001330785.2;ENST00000441133;XM_017019903.1;ENST00000537393	Not LoF	Likely not LoF/Not LoF	0	0	0	0	0	0	0	1	0	0	0	1	0	1	0	0	0	0	0	0	0	0	0	0
12-23950868-C-T	SOX5	NM_001261415.2;ENST00000545921;ENST00000541847;XM_011520833.2	Not LoF	Likely not LoF/Not LoF	0	0	0	1	0	0	0	1	0	0	0	1	0	1	0	0	0	0	0	0	0	0	0	0
12-45837387-A-AT	ARID2	NM_152641.4;XM_006719272.4;ENST00000334344;NM_001347839.1;ENST00000422737	Uncertain	Uncertain	0	0	0	0	0	0	0	1	0	0	0	0	0	0	1	0	0	0	1	0	0	0	0	0
12-45849777-G-A	ARID2	NM_152641.4;ENST00000444670;XM_006719272.4;ENST00000334344;XM_011538025.1;NM_001347839.1;ENST00000422737	LoF	LoF/Likely LoF	0	0	0	1	0	0	0	0	0	0	0	0	0	0	0	0	0	0	0	0	0	0	0	0
12-45850626-C-T	ARID2	NM_152641.4;ENST00000444670;XM_006719272.4;ENST00000334344;XM_011538025.1;NM_001347839.1;ENST00000422737	Not LoF	Likely not LoF/Not LoF	0	1	0	1	0	0	0	0	0	0	0	0	1	0	0	0	0	0	1	0	0	0	0	0
12-45851893-A-AT	ARID2	NM_152641.4;ENST00000444670;XM_006719272.4;ENST00000334344;XM_011538025.1;NM_001347839.1;ENST00000422737	LoF	LoF/Likely LoF	0	0	0	0	0	0	0	0	0	0	0	0	1	0	0	0	0	0	0	0	0	0	0	0
12-45891874-G-T	ARID2	NM_152641.4;ENST00000457135;ENST00000444670;XM_006719272.4;ENST00000334344;XM_011538025.1;NM_001347839.1;ENST00000422737	Not LoF	Likely not LoF/Not LoF	0	1	0	0	0	0	0	0	0	0	0	0	0	0	0	0	0	0	1	0	0	0	0	0
12-45891886-C-T	ARID2	NM_152641.4;ENST00000457135;ENST00000444670;XM_006719272.4;ENST00000334344;XM_011538025.1;NM_001347839.1;ENST00000422737	Uncertain	Uncertain	0	0	0	1	0	0	0	0	0	0	0	0	0	0	0	0	0	0	1	0	0	0	0	0
12-45904340-A-G	ARID2	ENST00000457135;XM_006719272.4	Not LoF	Likely not LoF/Not LoF	0	0	0	1	0	0	0	1	1	1	0	0	0	0	1	0	0	0	0	1	0	0	0	0
12-45904345-CATGA-C	ARID2	ENST00000457135;XM_006719272.4	Not LoF	Likely not LoF/Not LoF	0	0	0	0	0	0	0	1	1	1	0	0	0	0	1	0	0	0	0	0	0	0	0	0
12-49024101-C-T	KMT2D	XM_011538772.2;XM_011538774.2;XM_011538771.2;XM_011538776.2;XM_011538770.2;ENST00000526209;XM_011538773.2	Not LoF	Likely not LoF/Not LoF	0	0	0	0	0	0	0	1	0	0	0	0	0	0	0	0	0	0	0	0	0	1	0	0
12-49024673-GAATA-G	KMT2D	XM_011538772.2;XM_006719616.3;NM_003482.4;XM_011538774.2;XM_011538771.2;XM_006719614.4;XM_011538776.2;XM_011538770.2;ENST00000301067;XM_011538773.2	LoF	LoF/Likely LoF	0	0	0	0	0	0	0	0	0	0	0	0	0	0	0	0	0	0	0	0	0	0	0	0
12-49028959-C-T	KMT2D	XM_011538772.2;XM_006719616.3;NM_003482.4;XM_011538774.2;XM_011538771.2;XM_006719614.4;XM_011538776.2;XM_011538770.2;ENST00000301067;XM_011538773.2	LoF	LoF/Likely LoF	0	0	0	0	0	0	0	0	0	0	0	0	0	0	0	0	0	0	0	0	0	0	0	0
12-49028960-T-C	KMT2D	XM_011538772.2;XM_006719616.3;NM_003482.4;XM_011538774.2;XM_011538771.2;XM_006719614.4;XM_011538776.2;XM_011538770.2;ENST00000301067;XM_011538773.2	LoF	LoF/Likely LoF	0	0	0	0	0	0	0	0	0	0	0	0	0	0	0	0	0	0	0	0	0	0	0	0
12-49032857-G-GC	KMT2D	XM_011538772.2;XM_006719616.3;NM_003482.4;XM_011538774.2;XM_011538771.2;XM_006719614.4;XM_011538776.2;XM_011538770.2;ENST00000301067;XM_011538773.2	Not LoF	Likely not LoF/Not LoF	1	0	0	0	0	0	1	0	0	0	0	0	1	0	0	0	0	0	0	0	0	0	0	0
12-49032858-T-TGAAGCTGTTGCTGCTGC	KMT2D	XM_011538772.2;XM_006719616.3;NM_003482.4;XM_011538774.2;XM_011538771.2;XM_006719614.4;XM_011538776.2;XM_011538770.2;ENST00000301067;XM_011538773.2	Not LoF	Likely not LoF/Not LoF	1	0	0	0	0	0	1	0	0	0	0	0	1	0	0	0	0	0	0	0	0	0	0	0
12-49034627-T-TC	KMT2D	XM_011538772.2;XM_006719616.3;NM_003482.4;XM_011538774.2;XM_011538771.2;XM_006719614.4;XM_011538776.2;XM_011538770.2;ENST00000301067;XM_011538773.2	Uncertain	Uncertain	0	0	0	1	0	0	0	0	0	0	0	0	0	0	0	0	0	0	1	0	0	0	0	0
12-49037176-G-A	KMT2D	XM_011538772.2;XM_006719616.3;NM_003482.4;XM_011538774.2;XM_011538771.2;XM_006719614.4;XM_011538776.2;XM_011538770.2;ENST00000301067;XM_011538773.2	Likely LoF	LoF/Likely LoF	0	1	0	0	0	0	0	0	0	0	0	0	1	0	0	0	0	0	1	0	0	0	0	0
12-49038944-A-C	KMT2D	XM_011538772.2;XM_006719616.3;NM_003482.4;XM_011538774.2;XM_011538771.2;XM_006719614.4;XM_011538776.2;XM_011538770.2;ENST00000301067;XM_011538773.2	LoF	LoF/Likely LoF	0	0	0	0	0	0	0	0	0	0	0	0	1	0	0	0	0	0	1	0	0	0	0	0
12-49040359-G-A	KMT2D	XM_011538772.2;XM_006719616.3;NM_003482.4;XM_011538774.2;XM_011538771.2;XM_006719614.4;XM_011538776.2;XM_011538770.2;ENST00000301067;XM_011538773.2	LoF	LoF/Likely LoF	0	1	0	0	0	0	0	0	0	0	0	0	1	0	0	0	0	0	0	0	0	0	0	0
12-49041326-GCCCGCCGGCGGCTTCAGGAA-G	KMT2D	XM_011538772.2;XM_006719616.3;NM_003482.4;XM_011538774.2;XM_011538771.2;XM_006719614.4;XM_011538776.2;XM_011538770.2;ENST00000301067;XM_011538773.2	Uncertain	Uncertain	0	0	0	1	0	0	0	0	0	0	0	0	1	0	0	0	0	0	0	0	0	0	0	0
12-49041420-GGC-G	KMT2D	XM_011538772.2;XM_006719616.3;NM_003482.4;XM_011538774.2;XM_011538771.2;XM_006719614.4;XM_011538776.2;XM_011538770.2;ENST00000301067;XM_011538773.2	Not LoF	Likely not LoF/Not LoF	0	0	1	0	0	0	1	0	0	0	0	0	1	0	0	0	0	0	0	0	0	0	0	0
12-49042101-G-A	KMT2D	XM_011538772.2;XM_006719616.3;NM_003482.4;XM_011538774.2;XM_011538771.2;XM_006719614.4;XM_011538776.2;XM_011538770.2;ENST00000301067;XM_011538773.2	Not LoF	Likely not LoF/Not LoF	0	1	0	0	0	0	0	0	0	0	0	0	0	0	0	0	0	0	1	0	0	0	0	0
12-49042740-C-T	KMT2D	XM_011538772.2;XM_006719616.3;NM_003482.4;XM_011538774.2;XM_011538771.2;XM_006719614.4;XM_011538776.2;XM_011538770.2;ENST00000301067;XM_011538773.2	Not LoF	Likely not LoF/Not LoF	0	0	0	0	0	0	0	0	0	0	0	0	0	0	0	0	0	0	0	1	0	0	0	0
12-49043361-A-G	KMT2D	XM_011538772.2;XM_006719616.3;NM_003482.4;XM_011538774.2;XM_011538771.2;XM_006719614.4;XM_011538776.2;XM_011538770.2;ENST00000301067;XM_011538773.2	Not LoF	Likely not LoF/Not LoF	0	0	0	0	0	0	0	0	0	0	0	0	0	0	0	0	0	0	0	0	1	0	0	0
12-49044190-C-T	KMT2D	XM_011538774.2;XM_011538771.2;XM_006719614.4;XM_011538776.2;XM_011538770.2;ENST00000650290	Likely LoF	LoF/Likely LoF	0	0	0	0	0	0	0	1	0	0	0	0	0	0	0	1	0	0	0	0	0	0	0	0
12-49044212-G-A	KMT2D	XM_011538772.2;XM_006719616.3;NM_003482.4;XM_011538774.2;XM_011538771.2;XM_006719614.4;XM_011538776.2;XM_011538770.2;ENST00000301067;ENST00000650290;XM_011538773.2	LoF	LoF/Likely LoF	0	0	0	0	0	0	0	0	0	0	0	0	0	0	0	0	0	0	0	0	0	0	0	0
12-49045968-C-T	KMT2D	XM_011538772.2;XM_006719616.3;NM_003482.4;XM_011538774.2;XM_011538771.2;XM_006719614.4;XM_011538776.2;XM_011538770.2;ENST00000301067;XM_011538773.2	Not LoF	Likely not LoF/Not LoF	0	0	0	1	0	0	0	0	0	0	0	0	0	0	0	0	0	0	0	1	0	0	0	0
12-49048015-CA-C	KMT2D	XM_011538772.2;XM_006719616.3;NM_003482.4;XM_011538774.2;XM_011538771.2;XM_006719614.4;XM_011538776.2;XM_011538770.2;ENST00000301067;XM_011538773.2	Not LoF	Likely not LoF/Not LoF	0	1	0	0	0	0	1	0	0	0	0	0	0	0	0	0	0	0	1	0	0	0	0	0
12-49048018-GGAGGT-G	KMT2D	XM_011538772.2;XM_006719616.3;NM_003482.4;XM_011538774.2;XM_011538771.2;XM_006719614.4;XM_011538776.2;XM_011538770.2;ENST00000301067;XM_011538773.2	Not LoF	Likely not LoF/Not LoF	0	0	0	0	0	0	1	0	0	0	0	0	0	0	0	0	0	0	1	0	0	0	0	0
12-49048032-G-GC	KMT2D	XM_011538772.2;XM_006719616.3;NM_003482.4;XM_011538774.2;XM_011538771.2;XM_006719614.4;XM_011538776.2;XM_011538770.2;ENST00000301067;XM_011538773.2	Likely not LoF	Likely not LoF/Not LoF	0	0	1	0	0	0	0	0	0	0	0	0	0	0	0	0	0	0	0	0	0	0	0	0
12-49048771-T-C	KMT2D	XM_011538772.2;XM_006719616.3;NM_003482.4;XM_011538774.2;XM_011538771.2;XM_006719614.4;XM_011538776.2;XM_011538770.2;ENST00000301067;XM_011538773.2	Not LoF	Likely not LoF/Not LoF	0	1	0	0	0	0	0	0	0	0	0	0	0	0	0	0	0	0	1	0	0	0	0	0
12-49050593-TA-T	KMT2D	XM_011538772.2;XM_006719616.3;NM_003482.4;XM_011538774.2;XM_011538771.2;XM_006719614.4;XM_011538776.2;XM_011538770.2;ENST00000301067;XM_011538773.2	Not LoF	Likely not LoF/Not LoF	0	1	0	0	0	0	0	0	0	0	0	0	1	0	0	0	0	0	1	0	0	0	0	0
12-49051176-T-TG	KMT2D	XM_011538772.2;XM_006719616.3;NM_003482.4;XM_011538774.2;XM_011538771.2;XM_006719614.4;XM_011538776.2;XM_011538770.2;ENST00000301067;XM_011538773.2	Likely not LoF	Likely not LoF/Not LoF	1	1	1	0	0	0	0	0	1	0	0	0	1	0	0	0	0	0	0	0	0	0	0	0
12-49051181-G-GT	KMT2D	XM_011538772.2;XM_006719616.3;NM_003482.4;XM_011538774.2;XM_011538771.2;XM_006719614.4;XM_011538776.2;XM_011538770.2;ENST00000301067;XM_011538773.2	Not LoF	Likely not LoF/Not LoF	1	1	0	1	0	0	0	0	1	0	0	0	1	0	0	0	0	0	1	0	0	0	0	0
12-49051205-G-GCAACA	KMT2D	XM_011538772.2;XM_006719616.3;NM_003482.4;XM_011538774.2;XM_011538771.2;XM_006719614.4;XM_011538776.2;XM_011538770.2;ENST00000301067;XM_011538773.2	Likely not LoF	Likely not LoF/Not LoF	1	1	0	1	0	0	0	0	1	0	0	0	1	0	1	0	0	0	0	0	0	0	0	0
12-49051270-G-GCGGCCCCTCGGAC	KMT2D	XM_011538772.2;XM_006719616.3;NM_003482.4;XM_011538774.2;XM_011538771.2;XM_006719614.4;XM_011538776.2;XM_011538770.2;ENST00000301067;XM_011538773.2	Not LoF	Likely not LoF/Not LoF	1	1	0	0	0	0	0	0	1	0	0	0	1	0	0	0	0	0	1	0	0	0	0	0
12-49051960-G-GGGGCAGCAGTGGCATCTCCTCGT	KMT2D	XM_011538772.2;XM_006719616.3;NM_003482.4;XM_011538774.2;XM_011538771.2;XM_006719614.4;XM_011538776.2;XM_011538770.2;ENST00000301067;XM_011538773.2	Likely not LoF	Likely not LoF/Not LoF	1	1	0	1	0	0	0	0	1	0	0	0	1	0	1	0	0	0	1	0	0	0	0	0
12-49053543-TG-T	KMT2D	XM_011538772.2;XM_006719616.3;NM_003482.4;XM_011538774.2;XM_011538771.2;XM_006719614.4;XM_011538776.2;XM_011538770.2;ENST00000301067;XM_011538773.2	Not LoF	Likely not LoF/Not LoF	0	1	0	0	0	0	0	0	0	0	0	0	0	0	0	0	0	0	1	0	0	0	0	0
12-115975322-T-TA	MED13L	XM_011538081.2;XM_011538082.2;ENST00000650226;XM_011538080.2	Not LoF	Likely not LoF/Not LoF	0	0	0	0	0	0	0	1	1	0	0	0	0	1	0	0	0	0	0	0	0	0	0	0
12-115975350-C-G	MED13L	XM_011538081.2;XM_011538082.2;ENST00000650226;XM_011538080.2	Not LoF	Likely not LoF/Not LoF	0	0	0	0	0	0	0	1	1	0	1	0	0	1	0	0	0	0	0	0	0	1	0	0
17-46171419-AG-A	KANSL1	XM_011524630.3;ENST00000432791;XM_011524628.3;XM_006721823.2;NM_001193465.1;ENST00000262419;NM_015443.4;XM_017024489.1;ENST00000575318;XM_006721824.4;XM_011524631.3;XM_017024488.2;ENST00000648792;ENST00000638275;ENST00000571698;ENST00000572904;ENST00000639531;XM_011524629.3;ENST00000574590;NM_001193466.2	Likely LoF	LoF/Likely LoF	0	0	0	0	0	0	0	0	0	0	0	0	1	0	0	0	0	0	1	0	0	0	0	0
17-72123657-CT-C	SOX9	NM_000346.4;ENST00000245479	Likely LoF	LoF/Likely LoF	0	0	0	0	0	0	0	0	0	0	0	0	1	0	0	0	0	0	0	0	0	0	0	0
18-22171502-C-T	GATA6	NM_005257.6;ENST00000269216;ENST00000581694	Uncertain	Uncertain	0	1	0	1	0	0	0	0	0	0	0	0	1	0	0	0	0	0	0	0	0	0	0	0
18-22171976-G-T	GATA6	NM_005257.6;ENST00000269216;ENST00000581694	Likely LoF	LoF/Likely LoF	0	1	0	0	0	0	0	0	0	0	0	0	1	0	0	0	0	0	1	0	0	0	0	0
18-22200817-G-GGCCTGA	GATA6	NM_005257.6;ENST00000269216;ENST00000581694	Not LoF	Likely not LoF/Not LoF	0	1	0	0	0	0	0	0	0	1	0	0	0	0	0	0	0	0	0	0	0	0	0	0
18-33644983-C-G	ASXL3	XM_017026014.2;ENST00000269197;XM_017026012.1;NM_030632.3;XM_011526213.2;XM_011526212.1;XM_024451269.1;XM_017026013.1;XM_005258356.1;XM_011526206.2;ENST00000642541;XM_011526205.2;XM_011526209.1	Uncertain	Uncertain	0	0	0	1	0	0	0	0	0	0	0	0	0	0	0	0	0	0	0	0	0	0	0	0
18-33738485-A-G	ASXL3	XM_017026014.2;ENST00000269197;XM_017026012.1;NM_030632.3;XM_011526213.2;XM_011526212.1;XM_024451269.1;XM_017026013.1;XM_005258356.1;XM_011526206.2;ENST00000642541;XM_011526205.2;XM_011526209.1	Not LoF	Likely not LoF/Not LoF	0	0	0	0	0	0	0	0	0	0	0	0	1	0	0	0	0	0	0	1	0	0	0	0
18-33740021-GA-G	ASXL3	XM_017026014.2;ENST00000269197;XM_017026012.1;NM_030632.3;XM_011526213.2;XM_011526212.1;XM_024451269.1;XM_017026013.1;XM_005258356.1;XM_011526206.2;ENST00000642541;XM_011526205.2;XM_011526209.1	Not LoF	Likely not LoF/Not LoF	0	1	1	0	0	0	0	0	0	0	0	0	1	0	0	0	0	0	1	0	0	0	0	0
18-33738827-GA-G	ASXL3	XM_017026014.2;ENST00000269197;XM_017026012.1;NM_030632.3;XM_011526213.2;XM_011526212.1;XM_024451269.1;XM_017026013.1;XM_005258356.1;XM_011526206.2;ENST00000642541;XM_011526205.2;XM_011526209.1	LoF	LoF/Likely LoF	0	0	0	0	0	0	0	0	0	0	0	0	1	0	0	0	0	0	0	0	0	0	0	0
18-33740029-AG-A	ASXL3	XM_017026014.2;ENST00000269197;XM_017026012.1;NM_030632.3;XM_011526213.2;XM_011526212.1;XM_024451269.1;XM_017026013.1;XM_005258356.1;XM_011526206.2;ENST00000642541;XM_011526205.2;XM_011526209.1	Uncertain	Uncertain	0	0	0	1	0	0	0	0	0	0	0	0	1	0	0	0	0	0	0	0	0	0	0	0
18-33743214-GACCTCTA-G	ASXL3	XM_017026014.2;ENST00000269197;XM_017026012.1;NM_030632.3;XM_011526213.2;XM_011526212.1;XM_024451269.1;XM_017026013.1;XM_005258356.1;XM_011526206.2;ENST00000642541;XM_011526205.2;XM_011526209.1	Uncertain	Uncertain	0	0	0	1	0	0	0	0	0	0	0	0	1	0	0	0	0	0	0	0	0	0	0	0
18-33744124-T-TA	ASXL3	XM_017026014.2;ENST00000269197;XM_017026012.1;NM_030632.3;XM_011526213.2;XM_011526212.1;XM_024451269.1;XM_017026013.1;XM_005258356.1;XM_011526206.2;XM_011526205.2;XM_011526209.1	LoF	LoF/Likely LoF	0	0	0	0	0	0	0	0	0	0	0	0	1	0	0	0	0	0	0	0	0	0	0	0
18-33745280-T-TGGCAG	ASXL3	XM_017026014.2;ENST00000269197;XM_017026012.1;NM_030632.3;XM_011526213.2;XM_011526212.1;XM_024451269.1;XM_017026013.1;XM_005258356.1;XM_011526206.2;XM_011526205.2;XM_011526209.1	Not LoF	Likely not LoF/Not LoF	0	0	0	0	0	0	0	0	0	1	0	0	1	0	0	0	0	0	1	0	0	0	0	0
18-33745920-TCCCCCTCCACCCTTGGCTTTGCCCCCGCCTCCCCC-T	ASXL3	XM_017026014.2;ENST00000269197;XM_017026012.1;NM_030632.3;XM_011526213.2;XM_011526212.1;XM_024451269.1;XM_017026013.1;XM_005258356.1;XM_011526206.2;XM_011526205.2;XM_011526209.1	Not LoF	Likely not LoF/Not LoF	0	1	0	0	0	0	0	0	0	1	0	0	1	0	0	0	0	0	1	0	0	0	0	0
18-44869229-G-A	SETBP1	XM_024451154.1;XM_024451158.1;ENST00000649279;XM_024451156.1;XM_024451149.1;XM_024451150.1;XM_024451153.1;NM_015559.3;XM_024451151.1;XM_024451157.1;XM_024451152.1;NM_001130110.2;ENST00000426838;ENST00000645568;XM_024451155.1	LoF	LoF/Likely LoF	0	0	0	0	0	0	0	0	0	0	0	0	0	0	0	0	0	0	0	0	0	0	0	0
18-45063630-CA-C	SETBP1	XM_024451154.1;ENST00000649279;XM_024451156.1;XM_024451149.1;XM_024451150.1;XM_024451153.1;NM_015559.3;XM_024451151.1;XM_024451157.1;XM_024451152.1;XM_024451155.1	Not LoF	Likely not LoF/Not LoF	0	0	0	0	0	0	0	0	0	1	0	0	0	0	0	0	0	0	0	0	0	0	0	0
18-55234416-C-A	TCF4	ENST00000635822	Uncertain	Uncertain	0	0	0	0	0	0	0	1	1	0	0	0	0	0	0	1	0	0	0	0	0	0	0	0
18-55279672-CAACT-C	TCF4	ENST00000564403;NM_001243228.2	Not LoF	Likely not LoF/Not LoF	0	0	0	0	0	0	0	1	1	0	1	0	0	1	0	0	0	0	0	0	0	1	0	0
18-55403620-C-A	TCF4	ENST00000544241;NM_001243232.1;ENST00000564228;XM_017025952.2;XM_005266749.4;ENST00000630828;XM_017025953.2;NM_001306208.1	Not LoF	Likely not LoF/Not LoF	0	0	0	0	0	0	0	1	0	0	0	1	0	1	0	0	0	0	0	0	0	1	0	0
18-55279676-T-A	TCF4	ENST00000564403;NM_001243228.2	Not LoF	Likely not LoF/Not LoF	0	0	0	0	0	0	0	1	1	0	1	0	0	1	0	0	0	0	0	0	0	1	0	0
18-55302472-G-A	TCF4	NM_001243236.2;ENST00000561831;NM_001348216.2	Not LoF	Likely not LoF/Not LoF	0	0	0	0	0	0	0	1	0	0	0	1	0	1	0	0	0	0	0	0	0	0	0	0
18-55403620-C-T	TCF4	ENST00000544241;NM_001243232.1;ENST00000564228;XM_017025952.2;XM_005266749.4;ENST00000630828;XM_017025953.2;NM_001306208.1	Not LoF	Likely not LoF/Not LoF	0	0	0	0	0	0	0	1	0	0	0	1	0	1	0	0	0	0	0	0	0	1	0	0
18-55403697-G-GA	TCF4	ENST00000544241;NM_001243232.1;ENST00000564228;XM_017025952.2;XM_005266749.4;ENST00000630828;XM_017025953.2;NM_001306208.1	Not LoF	Likely not LoF/Not LoF	0	0	0	0	0	0	0	1	0	0	0	1	0	1	0	0	0	0	0	0	0	0	0	0
18-55464138-C-T	TCF4	NM_001369570.1;NM_001243231.2;ENST00000543082;ENST00000566514;NM_001369571.1;ENST00000568169;NM_001369580.1;NM_001306207.1;ENST00000565908;XM_017025951.2;ENST00000562543;ENST00000540999;ENST00000566279;NM_001369582.1;NM_001369585.1;NM_001348217.1;ENST00000629387;NM_001348211.2;NM_001369567.1;ENST00000638154;ENST00000616053;ENST00000564999;NM_001369568.1;ENST00000565124;NM_001369576.1;NM_001243226…	Not LoF	Likely not LoF/Not LoF	0	0	0	1	0	0	0	0	0	0	0	0	0	0	0	0	0	0	0	1	0	0	0	0
18-55585722-A-G	TCF4	ENST00000566514	Likely LoF	LoF/Likely LoF	0	0	0	0	0	0	0	1	0	0	0	1	0	0	0	1	0	0	0	0	0	0	0	0
18-55585883-ACT-A	TCF4	ENST00000568147	Uncertain	Uncertain	0	0	0	0	0	0	0	1	1	0	0	1	0	0	0	1	0	0	0	0	0	0	0	0
18-55585899-CCT-C	TCF4	ENST00000568147	Uncertain	Uncertain	0	0	0	0	0	0	0	1	1	0	0	1	0	0	0	1	0	0	0	0	0	0	0	0
18-55585883-ACTCT-A	TCF4	ENST00000568147	Uncertain	Uncertain	0	0	0	1	0	0	0	1	1	0	0	1	0	0	0	1	0	0	0	0	0	0	0	0
18-55585899-CCTCT-C	TCF4	ENST00000568147	Uncertain	Uncertain	0	0	0	0	0	0	0	1	1	0	0	1	0	0	0	1	0	0	0	0	0	0	0	0
18-55588468-A-C	TCF4	ENST00000566286;NM_001243230.1	Not LoF	Likely not LoF/Not LoF	0	0	0	0	0	0	0	1	1	0	0	1	0	1	0	0	0	0	0	0	0	0	0	0
18-55596105-C-T	TCF4	ENST00000565124	Not LoF	Likely not LoF/Not LoF	0	0	0	0	0	0	0	1	1	0	0	0	0	1	0	0	0	0	0	0	0	1	0	0
18-55596228-T-G	TCF4	ENST00000565124	Not LoF	Likely not LoF/Not LoF	0	0	0	0	0	0	0	1	1	0	0	0	0	1	0	0	0	0	0	0	0	1	0	0
18-55631347-C-T	TCF4	NM_001243226.3;ENST00000398339	Not LoF	Likely not LoF/Not LoF	0	0	0	0	0	0	0	1	1	0	0	0	0	1	0	0	0	0	0	0	0	0	0	0
18-55635704-TC-T	TCF4	NM_001243226.3;ENST00000398339;ENST00000565124	Not LoF	Likely not LoF/Not LoF	1	0	0	0	0	0	0	1	1	0	0	0	0	1	0	0	0	0	0	0	0	0	0	0
18-55635823-AT-A	TCF4	NM_001243226.3;ENST00000398339;ENST00000565124	Not LoF	Likely not LoF/Not LoF	1	0	0	0	0	0	0	1	0	0	0	1	0	1	0	0	0	0	0	0	0	0	0	0
18-55635705-C-A	TCF4	NM_001243226.3;ENST00000398339;ENST00000565124	Not LoF	Likely not LoF/Not LoF	1	0	0	0	0	0	0	1	1	0	0	0	0	1	0	0	0	0	0	0	0	0	0	0
18-55635888-T-A	TCF4	NM_001243226.3;ENST00000398339;ENST00000565124	Not LoF	Likely not LoF/Not LoF	1	0	0	0	0	0	0	1	1	0	1	0	0	1	0	0	0	0	0	0	0	0	0	0
18-55664710-G-A	TCF4	ENST00000568169	Not LoF	Likely not LoF/Not LoF	0	0	0	0	0	0	0	1	1	0	0	0	0	1	0	0	0	0	0	0	0	0	0	0
19-13024680-C-CGT	NFIX	NM_001378405.1;ENST00000676441;XM_005259917.4;NM_001271043.2;ENST00000360105;ENST00000358552;XM_006722760.2;ENST00000591028	Likely not LoF	Likely not LoF/Not LoF	0	0	1	1	0	0	0	1	0	0	0	1	0	0	0	0	0	0	0	0	0	0	0	0
19-13024685-G-A	NFIX	ENST00000676441;NM_001271043.2	Not LoF	Likely not LoF/Not LoF	0	0	0	1	0	0	0	1	0	0	1	1	0	1	0	0	0	0	0	0	0	0	0	0
19-13024713-C-CGTGT	NFIX	NM_001378405.1;ENST00000591028	Not LoF	Likely not LoF/Not LoF	0	0	0	0	0	0	0	1	0	0	0	1	0	1	0	0	0	0	0	0	0	0	0	0
19-13024719-TGTGA-T	NFIX	NM_001378405.1;ENST00000591028	Not LoF	Likely not LoF/Not LoF	0	0	0	0	0	0	0	1	0	0	0	1	0	1	0	0	0	0	0	0	0	0	0	1
1-8656259-CTT-C	RERE	NM_001042681.2;ENST00000659924;ENST00000400908;NM_012102.4;ENST00000656437;ENST00000468247;ENST00000337907;ENST00000400907	Not LoF	Likely not LoF/Not LoF	1	1	0	0	0	0	1	0	0	0	0	1	0	1	0	0	0	0	0	0	0	0	0	0
1-8358594-ATCTCCCGCTCTCGGATCTCC-A	RERE	NM_001042681.2;NM_001042682.2;ENST00000400908;ENST00000476556;NM_012102.4;ENST00000377464;ENST00000337907	Not LoF	Likely not LoF/Not LoF	0	0	0	0	0	0	1	0	0	0	0	0	1	0	0	0	0	0	0	0	0	0	0	0
1-27552016-T-TG	AHDC1	NM_001029882.3;ENST00000247087;ENST00000642416;ENST00000644989;XM_011541256.2;XM_005245852.3;XM_005245850.3;XM_005245851.3;ENST00000374011;XM_005245849.3;XM_005245848.3;ENST00000642245;XM_024446461.1;XM_011541257.2;ENST00000673934;NM_001371928.1;XM_011541255.1	Likely not LoF	Likely not LoF/Not LoF	0	1	1	0	0	0	0	0	0	0	0	1	1	0	0	0	0	0	1	0	0	0	0	0
1-61082021-G-A	NFIA	NM_001145512.2;ENST00000371189	Not LoF	Likely not LoF/Not LoF	0	0	0	0	0	0	0	1	0	0	0	1	0	1	0	0	0	0	0	0	0	0	0	0
2-144513769-G-GCTCC	ZEB2	ENST00000465070;ENST00000462355;ENST00000629520;ENST00000470879	Not LoF	Likely not LoF/Not LoF	0	0	0	0	0	0	0	1	0	0	0	0	0	1	0	0	0	0	0	0	0	0	0	0
1-155380130-CA-C	ASH1L	ENST00000368346;NM_001366177.2	Likely LoF	LoF/Likely LoF	0	0	0	0	0	0	0	1	0	0	0	0	0	0	0	0	0	0	0	0	0	0	0	0
1-155380132-C-G	ASH1L	ENST00000368346;NM_001366177.2	Not LoF	Likely not LoF/Not LoF	0	0	0	0	0	0	0	1	0	0	0	0	0	0	0	0	0	0	0	0	0	1	0	0
1-164807540-A-C	PBX1	ENST00000560641;ENST00000367897;XM_011509592.2;ENST00000559240;NM_001204961.1;XM_005245229.3;ENST00000540236;XM_011509591.2;XM_011509590.2;NM_001204963.1;NM_002585.4;XM_005245228.3;ENST00000558837;ENST00000420696;XM_017001395.2;ENST00000612123;ENST00000627490;NM_001353130.1;NM_001353131.1	LoF	LoF/Likely LoF	0	0	0	0	0	0	0	0	0	0	0	0	0	0	0	0	0	0	1	0	0	0	0	0
1-155438652-GT-G	ASH1L	XM_017001787.2;XM_017001788.1;XM_006711451.3;XM_017001784.1;XM_006711450.3;ENST00000368346;XM_017001786.2;XM_006711452.4;XM_011509770.3;NM_018489.3;XM_017001785.1;NM_001366177.2;ENST00000392403	Not LoF	Likely not LoF/Not LoF	0	0	1	0	0	0	1	0	0	0	0	0	1	0	0	0	0	0	0	0	0	0	0	0
1-155438661-C-CT	ASH1L	XM_017001787.2;XM_017001788.1;XM_006711451.3;XM_017001784.1;XM_006711450.3;ENST00000368346;XM_017001786.2;XM_006711452.4;XM_011509770.3;NM_018489.3;XM_017001785.1;NM_001366177.2;ENST00000392403	Not LoF	Likely not LoF/Not LoF	0	0	0	0	0	0	1	0	0	0	0	0	1	0	0	0	0	0	0	0	0	0	0	0
1-164812014-C-T	PBX1	XM_017001395.2;ENST00000560641;XM_011509591.2;XM_011509590.2;ENST00000612123;ENST00000627490;NM_001204963.1;NM_002585.4;XM_005245228.3;NM_001353130.1;XM_005245229.3;NM_001204961.1;ENST00000420696;XM_011509592.2;ENST00000367897;ENST00000540236;NM_001353131.1	LoF	LoF/Likely LoF	0	0	0	0	0	0	0	0	0	0	0	0	0	0	0	0	0	0	1	0	0	0	0	0
1-155438886-G-A	ASH1L	XM_017001787.2;XM_017001788.1;XM_006711451.3;XM_017001784.1;XM_006711450.3;ENST00000368346;XM_017001786.2;XM_006711452.4;XM_011509770.3;NM_018489.3;XM_017001785.1;NM_001366177.2;ENST00000392403	LoF	LoF/Likely LoF	0	0	0	0	0	0	0	0	0	0	0	0	1	0	0	0	0	0	0	0	0	0	0	0
3-9429882-GA-G	SETD5	ENST00000468208	Not LoF	Likely not LoF/Not LoF	0	0	0	0	0	0	0	1	0	1	0	1	0	1	0	0	0	0	0	0	0	0	0	0
2-1791236-T-TA	MYT1L	XM_011510328.2;NM_001329849.2;NM_001329846.2;ENST00000647755;XM_011510327.1;ENST00000648753;XM_017003616.1;ENST00000647618;XM_017003615.1;XM_017003618.1;ENST00000648627;ENST00000649092;ENST00000648665	Not LoF	Likely not LoF/Not LoF	0	0	0	1	0	0	0	1	0	1	0	0	0	1	0	0	0	0	1	0	0	0	0	0
1-26696497-C-CG	ARID1A	ENST00000324856;ENST00000457599;NM_006015.6;NM_139135.4	Likely not LoF	Likely not LoF/Not LoF	0	1	0	0	0	0	0	1	0	0	1	0	1	0	0	0	0	0	0	0	0	0	0	0
2-1791241-G-A	MYT1L	XM_011510328.2;NM_001329849.2;NM_001329846.2;ENST00000647755;XM_011510327.1;ENST00000648753;XM_017003616.1;ENST00000647618;XM_017003615.1;XM_017003618.1;ENST00000648627;ENST00000649092;ENST00000648665	Not LoF	Likely not LoF/Not LoF	0	0	0	1	0	0	0	1	0	1	0	0	0	1	0	0	0	0	0	0	0	0	0	0
1-61385910-G-A	NFIA	ENST00000482020;XM_011541512.3;XM_017001363.1;XM_011541515.3;XM_011541514.3	Not LoF	Likely not LoF/Not LoF	0	0	0	0	0	0	0	1	0	0	0	0	0	1	0	0	0	0	0	0	0	0	0	0
1-61439498-C-T	NFIA	ENST00000493627	Not LoF	Likely not LoF/Not LoF	0	0	0	0	0	0	0	0	0	0	0	0	0	0	0	0	0	1	0	0	0	0	0	0
3-9441712-A-AT	SETD5	XM_017006782.1;XM_017006771.1;NM_001080517.3;XM_017006776.1;XM_017006773.1;XM_011533930.1;ENST00000406341;XM_017006768.2;XM_017006774.1;XM_011533922.1;XM_011533927.1;XM_017006775.1;XM_011533920.1;XM_011533932.1;XM_011533921.2;XM_017006772.1;XM_017006784.1;XM_024453621.1;XM_017006780.1;XM_011533928.1;ENST00000407969;XM_017006779.1;ENST00000402198;XM_017006777.1;NM_001292043.2;XM_017006786.1;XM_024…	LoF	LoF/Likely LoF	0	0	0	0	0	0	0	0	0	0	0	0	0	0	0	0	0	0	0	0	0	0	0	0
2-1830817-C-A	MYT1L	ENST00000648366	Not LoF	Likely not LoF/Not LoF	0	0	0	0	0	0	1	1	1	0	0	0	0	0	0	1	0	0	0	0	0	0	0	0
2-1972696-T-C	MYT1L	ENST00000649587	Not LoF	Likely not LoF/Not LoF	0	0	0	0	0	0	0	1	0	1	0	0	0	0	0	1	0	0	0	0	0	0	1	0
1-151428043-T-A	POGZ	XM_005245005.2;ENST00000491586;XM_024454305.1;XM_017000748.1;XM_017000749.1;XM_005245000.4;XM_017000744.1;NM_015100.4;ENST00000392723;ENST00000368863;XM_005244999.3;XM_005245006.5;NM_145796.4;XM_005245001.2;ENST00000271715;NM_207171.2	Uncertain	Uncertain	0	0	0	0	0	0	0	0	0	0	0	0	0	0	0	0	0	0	0	0	0	0	1	0
1-153789528-G-T	GATAD2B	ENST00000637918	Not LoF	Likely not LoF/Not LoF	0	0	0	0	0	0	0	0	0	0	0	0	0	0	0	0	0	1	0	0	0	0	0	0
2-165991448-TG-T	SCN1A	NM_001353960.2;NM_001353949.2;NM_001353957.2;NM_001353954.2;ENST00000635750;NM_001353950.2;NM_006920.6;ENST00000303395;NM_001353958.2;ENST00000641575;ENST00000641603;NM_001353961.2;NM_001353951.2;ENST00000637988;ENST00000674923;NM_001353955.2;ENST00000409050;NM_001202435.3;NM_001165964.3;ENST00000640036;NM_001353952.2;NM_001353948.2;ENST00000375405;NM_001165963.4	Not LoF	Likely not LoF/Not LoF	1	0	0	0	0	0	0	0	0	1	0	0	1	0	0	0	0	0	0	0	0	0	0	0
1-155337700-C-CT	ASH1L	XM_017001788.1;XM_006711451.3;XM_017001784.1;XM_006711450.3;ENST00000368346;XM_006711452.4;XM_011509770.3;NM_018489.3;XM_017001785.1;NM_001366177.2;ENST00000392403	Not LoF	Likely not LoF/Not LoF	0	0	0	0	0	0	0	0	0	1	0	0	0	0	0	0	0	0	0	0	0	0	0	0
1-155338377-A-ACT	ASH1L	XM_017001788.1;XM_006711451.3;XM_017001784.1;XM_006711450.3;ENST00000368346;XM_006711452.4;XM_011509770.3;NM_018489.3;XM_017001785.1;NM_001366177.2;ENST00000392403	LoF	LoF/Likely LoF	0	0	0	0	0	0	0	0	0	0	0	0	0	0	0	0	0	0	0	0	0	0	0	0
1-155343487-C-G	ASH1L	XM_017001788.1;XM_006711451.3;XM_017001784.1;XM_006711450.3;ENST00000368346;XM_006711452.4;XM_011509770.3;NM_018489.3;XM_017001785.1;NM_001366177.2;ENST00000392403	LoF	LoF/Likely LoF	0	0	0	0	0	0	0	0	0	0	0	0	0	0	0	0	0	0	0	0	0	0	0	0
2-148489796-TGG-T	MBD5	ENST00000638043;ENST00000407073;XM_024452989.1;XM_011511470.2;NM_018328.5;XM_024452990.1;ENST00000642680;NM_001378120.1;XM_011511472.2;XM_024452988.1	Not LoF	Likely not LoF/Not LoF	0	0	0	0	0	0	1	0	0	0	0	0	1	0	0	0	0	0	0	0	0	0	0	0
2-229858822-TTAGAAGACCCTGGAA-T	TRIP12	XM_024453233.1;NM_001348334.1;XM_024453235.1;XM_024453234.1;ENST00000453485;XM_017005290.2;XM_024453242.1;NM_001348332.1;XM_017005289.2	Not LoF	Likely not LoF/Not LoF	0	0	0	0	0	0	0	1	0	0	0	0	0	1	0	0	0	0	0	0	0	0	1	0
2-1830817-CG-C	MYT1L	ENST00000648366	Not LoF	Likely not LoF/Not LoF	0	0	0	0	0	0	0	1	1	1	0	0	0	0	0	1	0	0	0	0	0	0	0	0
2-1830821-TGCTG-T	MYT1L	ENST00000648366	Not LoF	Likely not LoF/Not LoF	0	0	0	1	0	0	0	1	1	1	0	0	0	0	0	1	0	0	0	0	0	0	0	0
1-61385926-T-C	NFIA	ENST00000482020;XM_011541512.3;XM_017001363.1;XM_011541515.3;XM_011541514.3	Not LoF	Likely not LoF/Not LoF	0	0	0	0	0	0	0	1	0	0	0	0	0	1	0	0	0	0	0	0	0	0	0	0
2-161423590-A-T	TBR1	ENST00000411412	Not LoF	Likely not LoF/Not LoF	0	0	0	1	0	0	0	1	0	0	0	0	0	1	0	0	0	0	0	0	0	1	0	0
2-1830912-CGCATGCACCT-C	MYT1L	ENST00000648366	Not LoF	Likely not LoF/Not LoF	0	0	0	0	0	0	0	1	1	1	0	0	0	0	0	1	0	0	0	0	0	1	0	0
2-165991541-G-A	SCN1A	NM_001353960.2;NM_001353949.2;NM_001353957.2;NM_001353954.2;ENST00000635750;NM_001353950.2;NM_006920.6;ENST00000303395;NM_001353958.2;ENST00000641575;ENST00000641603;NM_001353961.2;NM_001353951.2;ENST00000637988;ENST00000674923;NM_001353955.2;ENST00000409050;NM_001202435.3;NM_001165964.3;ENST00000640036;NM_001353952.2;NM_001353948.2;ENST00000375405;NM_001165963.4	Not LoF	Likely not LoF/Not LoF	1	0	0	0	0	0	0	0	0	1	0	0	1	0	0	0	0	0	1	0	0	0	0	0
1-164560145-G-A	PBX1	ENST00000485769	Not LoF	Likely not LoF/Not LoF	0	0	0	0	0	0	0	1	0	1	0	0	0	1	0	0	0	0	0	0	0	0	1	0
2-165992394-CT-C	SCN1A	NM_001353960.2;NM_001353949.2;NM_001353957.2;NM_001353954.2;ENST00000635750;NM_001353950.2;NM_006920.6;ENST00000303395;NM_001353958.2;ENST00000641575;ENST00000641603;NM_001353961.2;NM_001353951.2;ENST00000637988;ENST00000674923;NM_001353955.2;ENST00000409050;NM_001202435.3;NM_001165964.3;ENST00000640036;NM_001353952.2;NM_001353948.2;ENST00000375405;NM_001165963.4	Not LoF	Likely not LoF/Not LoF	1	0	0	0	0	0	0	0	0	1	0	0	1	0	0	0	0	0	1	0	0	0	0	0
2-165991280-G-A	SCN1A	NM_001353960.2;NM_001353949.2;NM_001353957.2;NM_001353954.2;ENST00000635750;NM_001353950.2;NM_006920.6;ENST00000303395;NM_001353958.2;ENST00000641575;ENST00000641603;NM_001353961.2;NM_001353951.2;ENST00000637988;ENST00000674923;NM_001353955.2;ENST00000409050;NM_001202435.3;NM_001165964.3;ENST00000640036;NM_001353952.2;NM_001353948.2;ENST00000375405;NM_001165963.4	Not LoF	Likely not LoF/Not LoF	1	0	0	0	0	0	0	0	0	1	0	0	1	0	0	0	0	0	0	0	0	0	0	0
2-229858918-C-T	TRIP12	XM_024453233.1;NM_001348334.1;XM_024453235.1;XM_024453234.1;ENST00000453485;XM_017005290.2;XM_024453242.1;NM_001348332.1;XM_017005289.2	Not LoF	Likely not LoF/Not LoF	0	0	0	0	0	0	0	1	0	0	0	0	0	1	0	0	0	0	0	0	0	1	0	0
2-229858833-T-A	TRIP12	XM_024453233.1;NM_001348334.1;XM_024453235.1;XM_024453234.1;ENST00000453485;XM_017005290.2;XM_024453242.1;NM_001348332.1;XM_017005289.2	Not LoF	Likely not LoF/Not LoF	0	0	0	0	0	0	0	1	0	0	0	0	0	1	0	0	0	0	0	0	0	0	1	0
2-229791192-CCT-C	TRIP12	XM_024453233.1;XM_005246961.4;NM_001348333.1;NM_001284215.2;NM_001348331.1;ENST00000389044;XM_024453243.1;XM_024453227.1;NM_001348324.2;XM_024453242.1;NM_004238.3;XM_024453241.1;NM_001348318.2;NM_001284214.2;ENST00000283943;NM_001348319.1;NM_001284216.2;XM_017005283.2;NM_001348326.2;NM_001348320.2;XM_024453232.1;XM_024453238.1;XM_017005290.2;NM_001348327.2;NM_001348325.2;ENST00000675453;XM_024453…	LoF	LoF/Likely LoF	0	1	0	0	0	0	0	0	0	0	0	0	0	0	0	0	0	0	1	0	0	0	0	0
2-60544330-C-CTT	BCL11A	ENST00000489183	Not LoF	Likely not LoF/Not LoF	0	0	0	0	0	0	0	0	0	0	0	0	0	0	0	0	0	1	0	0	0	0	0	0
2-165991370-TAG-T	SCN1A	NM_001353960.2;NM_001353949.2;NM_001353957.2;NM_001353954.2;ENST00000635750;NM_001353950.2;NM_006920.6;ENST00000303395;NM_001353958.2;ENST00000641575;ENST00000641603;NM_001353961.2;NM_001353951.2;ENST00000637988;ENST00000674923;NM_001353955.2;ENST00000409050;NM_001202435.3;NM_001165964.3;ENST00000640036;NM_001353952.2;NM_001353948.2;ENST00000375405;NM_001165963.4	Not LoF	Likely not LoF/Not LoF	1	0	0	0	0	0	0	0	0	1	0	0	1	0	0	0	0	0	0	0	0	0	0	0
2-144389415-G-GA	ZEB2	ENST00000636026	Not LoF	Likely not LoF/Not LoF	0	0	0	0	0	0	0	1	0	1	1	0	1	0	0	1	0	0	0	0	0	0	0	0
3-9436856-C-T	SETD5	XM_017006777.1;NM_001292043.2;XM_017006768.2;XM_017006782.1;XM_017006786.1;XM_017006784.1;XM_017006767.1;XM_011533922.1;XM_011533927.1;XM_011533920.1;NM_001349451.2;XM_011533928.1;XM_017006785.1;XM_017006778.1;XM_017006776.1;XM_011533921.2;XM_017006770.1;XM_011533930.1	Not LoF	Likely not LoF/Not LoF	0	0	0	0	0	0	0	1	0	0	0	0	0	1	0	0	0	0	0	0	0	0	0	0
2-165389802-A-AT	SCN2A	ENST00000283256;ENST00000636985;NM_001371247.1;ENST00000375437;XM_024453037.1;XM_017004658.1;XM_017004657.1;XM_017004659.1;NM_001040142.2;ENST00000636071;NM_021007.3;ENST00000631182;XM_017004656.1;ENST00000637266;NM_001040143.2;NM_001371246.1	Not LoF	Likely not LoF/Not LoF	1	0	0	0	0	0	0	0	0	1	0	0	1	0	0	0	0	0	0	0	0	0	0	0
3-9429010-G-A	SETD5	ENST00000402198;ENST00000406341;XM_017006768.2;XM_017006774.1;ENST00000468208;XM_017006771.1;XM_011533922.1;NM_001080517.3;XM_011533928.1;XM_005265301.1;ENST00000407969	Not LoF	Likely not LoF/Not LoF	0	0	0	0	0	0	0	0	0	0	0	1	0	0	0	0	0	0	0	1	0	0	0	0
2-144389558-G-T	ZEB2	ENST00000636026	Not LoF	Likely not LoF/Not LoF	0	0	0	0	0	0	0	0	0	1	0	0	1	0	0	0	0	0	0	0	0	0	0	0
2-165991417-A-AG	SCN1A	NM_001353960.2;NM_001353949.2;NM_001353957.2;NM_001353954.2;ENST00000635750;NM_001353950.2;NM_006920.6;ENST00000303395;NM_001353958.2;ENST00000641575;ENST00000641603;NM_001353961.2;NM_001353951.2;ENST00000637988;ENST00000674923;NM_001353955.2;ENST00000409050;NM_001202435.3;NM_001165964.3;ENST00000640036;NM_001353952.2;NM_001353948.2;ENST00000375405;NM_001165963.4	Not LoF	Likely not LoF/Not LoF	1	0	0	0	0	0	0	0	0	1	0	0	1	0	0	0	0	0	0	0	0	0	0	0
2-229858833-T-C	TRIP12	XM_024453233.1;NM_001348334.1;XM_024453235.1;XM_024453234.1;ENST00000453485;XM_017005290.2;XM_024453242.1;NM_001348332.1;XM_017005289.2	Not LoF	Likely not LoF/Not LoF	0	0	0	0	0	0	0	1	0	0	0	0	0	1	0	0	0	0	0	0	0	0	1	0
3-9429858-C-T	SETD5	ENST00000468208	Not LoF	Likely not LoF/Not LoF	0	0	0	0	0	0	0	1	0	0	0	1	0	1	0	0	0	0	0	0	0	0	0	0
2-229831148-T-C	TRIP12	ENST00000409677	Not LoF	Likely not LoF/Not LoF	0	0	0	0	0	0	0	1	0	1	0	0	0	1	0	0	0	0	0	0	0	1	0	0
3-9448007-G-GTAA	SETD5	XM_017006782.1;XM_017006771.1;NM_001080517.3;XM_017006776.1;XM_017006773.1;XM_011533930.1;ENST00000406341;XM_017006768.2;XM_017006774.1;ENST00000399686;XM_011533922.1;XM_011533927.1;XM_017006775.1;XM_011533920.1;XM_011533932.1;XM_011533921.2;XM_017006772.1;ENST00000421188;XM_017006784.1;XM_024453621.1;XM_017006780.1;XM_011533928.1;ENST00000407969;XM_017006779.1;ENST00000402198;XM_017006777.1;NM_0…	Not LoF	Likely not LoF/Not LoF	0	0	0	0	0	0	0	0	0	0	0	0	0	0	0	0	0	0	0	0	1	0	0	0
3-47019783-TTTTC-T	SETD2	ENST00000409792;XM_024453487.1;XM_011533634.1;NM_014159.7;XM_024453488.1;XM_011533632.3;NM_001349370.2	LoF	LoF/Likely LoF	0	0	0	0	0	0	0	1	0	0	0	0	0	0	0	0	0	0	0	0	0	0	0	0
5-37010192-GGACTCTA-G	NIPBL	ENST00000448238;NM_015384.5;XM_005248280.3;XM_017009329.1;XM_011514015.1;XM_006714468.2;NM_133433.4;XM_017009330.2;XM_006714467.2;ENST00000652901;XM_017009331.1;ENST00000282516;XM_005248282.5	Not LoF	Likely not LoF/Not LoF	0	0	0	0	0	0	1	0	0	0	0	0	0	0	0	0	0	0	0	0	0	0	0	0
3-47042655-A-AG	SETD2	ENST00000409792;XM_024453487.1;XM_011533634.1;NM_014159.7;XM_024453488.1;XM_011533632.3;NM_001349370.2	Likely not LoF	Likely not LoF/Not LoF	0	0	1	0	0	0	0	1	0	0	0	0	0	0	0	0	0	0	1	0	0	0	0	0
5-88817803-A-T	MEF2C	ENST00000635898	Not LoF	Likely not LoF/Not LoF	0	0	0	0	0	0	0	0	0	0	0	0	0	0	0	0	0	1	0	0	0	1	0	0
2-144513700-G-T	ZEB2	ENST00000465070;ENST00000462355;ENST00000629520;ENST00000470879	Not LoF	Likely not LoF/Not LoF	0	0	0	0	0	0	0	1	0	1	0	0	0	1	0	0	0	0	0	0	0	0	0	0
5-37045594-CAAGGTA-C	NIPBL	ENST00000448238;NM_015384.5;XM_005248280.3;XM_017009329.1;XM_011514015.1;XM_006714468.2;NM_133433.4;XM_017009330.2;XM_006714467.2;ENST00000652901;XM_017009331.1;ENST00000282516;XM_005248282.5	LoF	LoF/Likely LoF	0	0	0	0	0	0	0	0	0	0	0	0	0	0	0	0	0	0	0	0	0	0	0	0
6-78983118-CTAGAAGG-C	PHIP	ENST00000275034;XM_011535919.1;NM_017934.7;XM_017010989.2;XM_005248729.5;XM_017010990.2;XM_011535918.3	Not LoF	Likely not LoF/Not LoF	0	0	0	0	0	0	0	0	0	0	0	0	0	0	0	0	0	0	0	1	0	0	0	0
3-47062239-CT-C	SETD2	ENST00000409792;XM_024453487.1;XM_011533634.1;NM_014159.7;XM_024453488.1;XM_011533632.3;NM_001349370.2	Not LoF	Likely not LoF/Not LoF	0	1	0	0	0	0	0	1	0	0	0	0	0	0	0	0	0	0	1	0	0	0	0	0
5-88817807-CTCCTA-C	MEF2C	ENST00000635898	Not LoF	Likely not LoF/Not LoF	0	0	0	0	0	0	0	0	0	0	0	0	0	0	0	0	0	1	0	0	0	0	0	0
3-47163906-G-A	SETD2	NM_014159.7;XM_011533632.3;ENST00000409792	Likely not LoF	Likely not LoF/Not LoF	0	0	0	0	0	0	0	1	0	0	1	1	0	0	0	0	0	0	0	0	0	0	0	0
3-47084039-TTTTC-T	SETD2	ENST00000409792;XM_024453487.1;XM_011533634.1;NM_014159.7;ENST00000638947;XM_024453488.1;XM_011533632.3;NM_001349370.2	LoF	LoF/Likely LoF	0	0	0	0	0	0	0	0	0	0	0	0	1	0	0	0	0	0	0	0	0	0	0	0
5-37060998-A-ATAGTAAAACAGTATCTAGATGTGAG	NIPBL	ENST00000448238;NM_015384.5;XM_005248280.3;XM_017009329.1;ENST00000282516;XM_006714468.2;NM_133433.4;XM_017009330.2;XM_006714467.2;ENST00000652901;XM_017009331.1;XM_005248282.5	Not LoF	Likely not LoF/Not LoF	0	0	0	0	0	0	0	0	0	0	0	0	0	0	0	0	0	0	0	1	0	0	0	0
5-37063917-C-T	NIPBL	ENST00000513819	Not LoF	Likely not LoF/Not LoF	0	0	0	0	0	0	0	0	0	0	0	0	0	0	0	0	0	1	0	0	0	0	0	0
5-88817819-C-A	MEF2C	ENST00000635898	Not LoF	Likely not LoF/Not LoF	0	0	0	0	0	0	0	0	0	0	0	0	0	0	0	0	0	1	0	0	0	0	0	0
3-47086278-C-A	SETD2	ENST00000409792;XM_024453487.1;XM_011533634.1;NM_014159.7;ENST00000638947;XM_024453488.1;XM_011533632.3;NM_001349370.2	LoF	LoF/Likely LoF	0	0	0	0	0	0	0	0	0	0	0	0	0	0	0	0	0	0	1	0	0	0	0	0
3-70970806-C-CTGTGTAAGAAAAACATAA	FOXP1	NM_001349340.2;ENST00000318789;ENST00000649695;ENST00000649631;NM_001349341.2;NM_001244810.1;XM_006713104.2;ENST00000650068;ENST00000648426;ENST00000493089;ENST00000491238;ENST00000484350;ENST00000648794;ENST00000498215;NM_001244812.2;XM_011533585.3;NM_001370548.1;NM_001244808.2;ENST00000649592;NM_001244813.2;NM_001244815.2;NM_001349344.2;XM_017006165.1;NM_001244816.1;ENST00000648710;NM_001349343…	Not LoF	Likely not LoF/Not LoF	0	0	0	0	0	0	0	0	0	0	0	0	0	0	0	0	0	0	0	0	0	1	0	0
6-78945498-C-CT	PHIP	ENST00000275034;NM_017934.7;XM_017010989.2;XM_005248729.5;XM_017010990.2;XM_011535918.3	Uncertain	Uncertain	0	0	0	0	0	0	0	0	0	0	0	0	0	0	0	0	0	0	0	0	0	0	0	1
3-47097975-G-A	SETD2	ENST00000409792;XM_024453487.1;XM_011533634.1;NM_014159.7;ENST00000638947;XM_024453488.1;XM_011533632.3;NM_001349370.2	LoF	LoF/Likely LoF	0	0	0	0	0	0	0	0	0	0	0	0	0	0	0	0	0	0	0	0	0	0	0	0
3-70972109-C-T	FOXP1	ENST00000615603;NM_001244810.1;ENST00000648426	Likely LoF	LoF/Likely LoF	0	0	0	0	0	0	0	1	0	0	0	0	0	0	0	1	0	0	0	0	0	0	0	0
6-33423511-C-A	SYNGAP1	ENST00000449372;ENST00000646630;ENST00000629380;NM_001130066.2;NM_006772.3;ENST00000628646;ENST00000418600;ENST00000644458	LoF	LoF/Likely LoF	0	1	0	0	0	0	0	0	0	0	0	1	0	0	0	0	0	0	0	0	0	0	0	0
6-78985379-C-CT	PHIP	ENST00000275034;XM_011535919.1;NM_017934.7;XM_017010989.2;XM_005248729.5;XM_017010990.2;XM_011535918.3	LoF	LoF/Likely LoF	0	0	0	0	0	0	0	0	0	0	0	0	0	0	0	0	0	0	0	0	0	0	0	0
6-78985413-C-CT	PHIP	ENST00000275034;XM_011535919.1;NM_017934.7;XM_017010989.2;XM_005248729.5;XM_017010990.2;XM_011535918.3	LoF	LoF/Likely LoF	0	0	0	0	0	0	0	0	0	0	0	0	0	0	0	0	0	0	1	0	0	0	0	0
3-70972137-CTGATAA-C	FOXP1	ENST00000615603;NM_001244810.1;ENST00000648426	Uncertain	Uncertain	0	0	0	0	0	0	0	1	1	0	0	0	0	0	0	1	0	0	0	0	0	0	0	0
5-37064020-G-A	NIPBL	ENST00000652901;XM_017009329.1;XM_005248280.3	Likely LoF	LoF/Likely LoF	0	0	0	0	0	0	0	1	0	0	0	0	0	0	0	1	0	0	0	0	0	0	0	0
3-9475067-G-A	SETD5	XM_017006782.1;XM_017006771.1;NM_001080517.3;XM_017006776.1;XM_017006773.1;XM_011533930.1;ENST00000406341;XM_017006768.2;XM_017006774.1;ENST00000399686;XM_011533922.1;XM_011533927.1;XM_017006775.1;XM_011533920.1;XM_011533932.1;XM_011533921.2;XM_017006772.1;XM_024453621.1;XM_017006780.1;XM_011533928.1;ENST00000407969;XM_017006779.1;ENST00000402198;XM_017006777.1;NM_001292043.2;XM_024453620.1;XM_01…	Not LoF	Likely not LoF/Not LoF	0	0	0	1	0	0	0	0	0	0	0	0	0	0	0	0	0	0	0	1	0	0	0	0
3-9475951-TCAGCTGTCTAC-T	SETD5	XM_017006771.1;NM_001080517.3;XM_017006776.1;XM_011533930.1;XM_017006773.1;ENST00000406341;XM_017006768.2;XM_017006774.1;XM_011533922.1;XM_011533927.1;XM_017006775.1;XM_011533920.1;XM_011533932.1;XM_011533921.2;XM_017006772.1;XM_024453621.1;XM_017006780.1;XM_011533928.1;ENST00000407969;XM_017006779.1;ENST00000402198;XM_017006777.1;NM_001292043.2;XM_024453620.1;XM_017006767.1;XM_011533933.1;XM_017…	Not LoF	Likely not LoF/Not LoF	0	0	0	0	0	0	0	0	0	1	0	0	1	0	0	0	0	0	0	0	0	0	0	0
3-70972144-A-ACT	FOXP1	ENST00000615603;NM_001244810.1;ENST00000648426	Uncertain	Uncertain	0	0	0	0	0	0	0	1	1	0	0	0	0	0	0	1	0	0	0	0	0	0	0	0
3-47113874-A-AG	SETD2	ENST00000409792;XM_024453487.1;XM_011533634.1;NM_014159.7;ENST00000638947;XM_024453489.1;XM_024453488.1;XM_011533632.3;NM_001349370.2	Uncertain	Uncertain	0	0	0	0	0	0	0	0	0	0	0	0	0	0	0	0	0	0	0	0	0	0	0	1
3-9476003-ACC-A	SETD5	XM_017006771.1;NM_001080517.3;XM_017006776.1;XM_011533930.1;XM_017006773.1;ENST00000406341;XM_017006768.2;XM_017006774.1;XM_011533922.1;XM_011533927.1;XM_017006775.1;XM_011533920.1;XM_011533932.1;XM_011533921.2;XM_017006772.1;XM_024453621.1;XM_017006780.1;XM_011533928.1;ENST00000407969;XM_017006779.1;ENST00000402198;XM_017006777.1;NM_001292043.2;XM_024453620.1;XM_017006767.1;XM_011533933.1;XM_017…	Not LoF	Likely not LoF/Not LoF	0	0	0	0	0	0	0	0	0	1	0	0	1	0	0	0	0	0	0	0	0	0	0	0
3-71040378-TTTACC-T	FOXP1	ENST00000472382	Not LoF	Likely not LoF/Not LoF	0	0	0	1	0	0	0	1	1	1	0	0	0	0	0	1	0	0	0	0	0	0	0	0
3-9476090-AG-A	SETD5	XM_017006771.1;NM_001080517.3;XM_017006776.1;XM_011533930.1;XM_017006773.1;ENST00000406341;XM_017006768.2;XM_017006774.1;XM_011533922.1;XM_011533927.1;XM_017006775.1;XM_011533920.1;XM_011533932.1;XM_011533921.2;XM_017006772.1;XM_024453621.1;XM_017006780.1;XM_011533928.1;ENST00000407969;XM_017006779.1;ENST00000402198;XM_017006777.1;NM_001292043.2;XM_024453620.1;XM_017006767.1;XM_011533933.1;XM_017…	Not LoF	Likely not LoF/Not LoF	0	0	0	0	0	0	0	0	0	1	0	0	1	0	0	0	0	0	0	0	0	0	0	0
6-33431995-C-CT	SYNGAP1	ENST00000428982;ENST00000645250	Not LoF	Likely not LoF/Not LoF	0	0	0	0	0	0	0	1	0	0	0	1	0	1	0	0	0	0	0	0	0	0	0	0
3-9478602-T-TA	SETD5	ENST00000399686	Not LoF	Likely not LoF/Not LoF	0	0	0	0	0	0	0	0	0	0	0	0	0	0	0	0	0	1	0	0	0	0	0	0
3-47113875-C-G	SETD2	ENST00000409792;XM_024453487.1;XM_011533634.1;NM_014159.7;ENST00000638947;XM_024453489.1;XM_024453488.1;XM_011533632.3;NM_001349370.2	Not LoF	Likely not LoF/Not LoF	0	0	0	0	0	0	0	0	0	0	0	0	0	0	0	0	0	0	0	0	1	0	0	0
6-156778292-A-AG	ARID1B	XM_017011106.2;XM_017011104.1;NM_001374828.1;XM_017011103.2;ENST00000636930;ENST00000346085;NM_001371656.1;XM_017011105.2;NM_017519.3;ENST00000647938;NM_001374820.1;ENST00000350026;XM_011535984.2;XM_017011107.2;ENST00000674298	Not LoF	Likely not LoF/Not LoF	0	1	1	0	0	0	1	1	1	0	0	0	1	0	1	0	0	0	0	0	0	0	0	0
3-71047074-G-A	FOXP1	ENST00000647614;NM_001349340.2;ENST00000318789;ENST00000649695;ENST00000649631;ENST00000485326;NM_001349341.2;NM_001244810.1;XM_006713104.2;ENST00000650068;ENST00000648426;ENST00000493089;ENST00000491238;ENST00000484350;ENST00000648794;ENST00000498215;NM_001244812.2;ENST00000468577;XM_011533585.3;NM_001370548.1;NM_001244808.2;ENST00000649592;NM_001244813.2;NM_001244815.2;NM_001349344.2;XM_0170061…	LoF	LoF/Likely LoF	0	0	0	0	0	0	0	0	0	0	0	0	0	0	0	0	0	0	1	0	0	0	0	0
3-47120397-ACTCT-A	SETD2	ENST00000409792;XM_024453487.1;XM_011533634.1;NM_014159.7;XM_024453489.1;XM_024453488.1;XM_011533632.3;NM_001349370.2	Not LoF	Likely not LoF/Not LoF	0	1	0	0	0	0	0	1	0	0	0	0	1	0	0	0	0	0	1	0	0	0	0	0
6-78988301-G-A	PHIP	ENST00000275034;XM_011535919.1;NM_017934.7;XM_017010989.2;XM_005248729.5;XM_017010990.2;XM_011535918.3	LoF	LoF/Likely LoF	0	0	0	0	0	0	0	0	0	0	0	0	0	0	0	0	0	0	1	0	0	0	0	0
3-9478609-C-CT	SETD5	ENST00000399686	Not LoF	Likely not LoF/Not LoF	0	0	0	0	0	0	0	0	0	0	0	0	0	0	0	0	0	1	0	0	0	0	0	0
3-47120478-CT-C	SETD2	ENST00000409792;XM_024453487.1;XM_011533634.1;NM_014159.7;XM_024453489.1;XM_024453488.1;XM_011533632.3;NM_001349370.2	LoF	LoF/Likely LoF	0	0	0	0	0	0	0	1	0	0	0	0	1	0	0	0	0	0	0	0	0	0	0	0
5-88722733-G-C	MEF2C	NM_001131005.2;ENST00000510942;NM_001364338.1;NM_001364330.2;NM_001364334.1;ENST00000514028;NM_001364333.2;NM_001193349.2;ENST00000637481;ENST00000625585;XM_011543396.3;NM_001364343.1;NM_001193348.1;ENST00000504921;NM_001364336.1;ENST00000503554;NM_001193350.2;ENST00000514015;NM_001364357.1;XM_006714625.4;ENST00000424173;XM_017009478.2;NM_001308002.3;NM_001364332.1;ENST00000437473;NM_002397.5;ENS…	Not LoF	Likely not LoF/Not LoF	0	0	0	0	0	0	0	0	0	1	0	0	0	0	0	0	0	0	0	0	0	0	0	0
5-88722778-CGCCTCGTG-C	MEF2C	NM_001364349.2;NM_001131005.2;ENST00000510942;ENST00000627717;NM_001364338.1;NM_001364330.2;NM_001364334.1;ENST00000514028;NM_001364333.2;NM_001193349.2;ENST00000637481;ENST00000625585;XM_011543396.3;NM_001364354.2;NM_001364343.1;NM_001193348.1;ENST00000504921;NM_001364336.1;NM_001364352.2;ENST00000503554;NM_001193350.2;ENST00000514015;NM_001364357.1;XM_006714625.4;ENST00000424173;XM_017009478.2;…	Not LoF	Likely not LoF/Not LoF	0	0	0	1	0	0	0	0	0	1	0	0	0	0	0	0	0	0	0	0	0	0	0	0
3-41236562-A-G	CTNNB1	ENST00000645927	Not LoF	Likely not LoF/Not LoF	0	0	0	0	0	0	0	0	0	0	0	0	0	0	0	0	0	1	0	0	0	0	0	0
3-47120493-TA-T	SETD2	ENST00000412450;ENST00000409792;XM_024453487.1;XM_011533634.1;NM_014159.7;XM_024453489.1;XM_024453488.1;XM_011533632.3;NM_001349370.2	LoF	LoF/Likely LoF	0	0	0	0	0	0	0	1	0	0	0	0	1	0	0	0	0	0	0	0	0	0	0	0
3-71052607-TA-T	FOXP1	ENST00000647614;NM_001349340.2;ENST00000318789;ENST00000649695;ENST00000649631;ENST00000485326;NM_001349341.2;NM_001244810.1;XM_006713104.2;ENST00000650068;ENST00000648426;ENST00000493089;ENST00000491238;ENST00000648794;ENST00000498215;ENST00000468577;XM_011533585.3;NM_001370548.1;NM_001244808.2;ENST00000649592;NM_001244813.2;ENST00000610810;NM_001244815.2;NM_001349344.2;XM_017006165.1;NM_0012448…	Uncertain	Uncertain	0	0	0	1	0	0	0	0	0	0	0	0	0	0	0	0	0	0	0	0	0	0	0	0
6-33431997-CCG-C	SYNGAP1	ENST00000428982;ENST00000645250	Not LoF	Likely not LoF/Not LoF	0	0	0	0	0	0	0	1	1	0	0	1	0	1	0	0	0	0	0	0	0	0	0	0
3-47120570-AT-A	SETD2	ENST00000412450;ENST00000409792;XM_024453487.1;XM_011533634.1;NM_014159.7;XM_024453489.1;XM_024453488.1;XM_011533632.3;NM_001349370.2	LoF	LoF/Likely LoF	0	0	0	0	0	0	0	1	0	0	0	0	1	0	0	0	0	0	1	0	0	0	0	0
3-47120799-T-TC	SETD2	ENST00000412450;ENST00000409792;XM_024453487.1;XM_011533634.1;NM_014159.7;XM_024453489.1;XM_024453488.1;XM_011533632.3;NM_001349370.2	LoF	LoF/Likely LoF	0	0	0	0	0	0	0	1	0	0	0	0	1	0	0	0	0	0	0	0	0	0	0	0
6-78946184-G-A	PHIP	ENST00000275034;NM_017934.7;XM_017010989.2;XM_005248729.5;XM_017010990.2;XM_011535918.3	Not LoF	Likely not LoF/Not LoF	0	1	0	0	0	0	0	0	0	0	0	0	0	0	0	0	0	0	1	0	0	0	0	0
3-47120822-G-A	SETD2	ENST00000412450;ENST00000409792;XM_024453487.1;XM_011533634.1;NM_014159.7;XM_024453489.1;XM_024453488.1;XM_011533632.3;NM_001349370.2	LoF	LoF/Likely LoF	0	0	0	0	0	0	0	1	0	0	0	0	1	0	0	0	0	0	0	0	0	0	0	0
5-88722866-C-T	MEF2C	ENST00000503554	Not LoF	Likely not LoF/Not LoF	0	0	0	0	0	0	0	1	0	0	0	0	0	1	0	0	0	0	0	0	0	1	0	0
3-47121334-C-T	SETD2	ENST00000412450;ENST00000409792;XM_024453487.1;XM_011533634.1;NM_014159.7;XM_024453489.1;XM_024453488.1;XM_011533632.3;NM_001349370.2	LoF	LoF/Likely LoF	0	0	0	0	0	0	0	1	0	0	0	0	1	0	0	0	0	0	0	0	0	0	0	0
3-47121522-A-T	SETD2	ENST00000412450;ENST00000409792;XM_024453487.1;XM_011533634.1;NM_014159.7;XM_024453489.1;XM_024453488.1;XM_011533632.3;NM_001349370.2	LoF	LoF/Likely LoF	0	0	0	0	0	0	0	1	0	0	0	0	1	0	0	0	0	0	0	0	0	0	0	0
6-78946192-GTAGAGAA-G	PHIP	ENST00000275034;NM_017934.7;XM_017010989.2;XM_005248729.5;XM_017010990.2;XM_011535918.3	Uncertain	Uncertain	0	0	0	1	0	0	0	0	0	0	0	0	0	0	0	0	0	0	0	0	0	0	0	0
6-33432000-T-TAG	SYNGAP1	ENST00000428982;ENST00000645250	Not LoF	Likely not LoF/Not LoF	0	0	0	0	0	0	1	0	1	0	0	1	0	1	0	0	0	0	0	0	0	0	0	0
3-47122002-AC-A	SETD2	ENST00000412450;ENST00000409792;XM_024453487.1;XM_011533634.1;NM_014159.7;XM_024453489.1;XM_024453488.1;XM_011533632.3;NM_001349370.2	LoF	LoF/Likely LoF	0	0	0	0	0	0	0	1	0	0	0	0	1	0	0	0	0	0	1	0	0	0	0	0
3-47122588-A-T	SETD2	ENST00000412450;ENST00000409792;XM_024453487.1;XM_011533634.1;NM_014159.7;XM_024453489.1;XM_024453488.1;XM_011533632.3;NM_001349370.2	Not LoF	Likely not LoF/Not LoF	0	1	0	0	0	0	0	1	0	0	0	0	1	0	0	0	0	0	1	0	0	0	0	0
6-78946202-CA-C	PHIP	ENST00000275034;NM_017934.7;XM_017010989.2;XM_005248729.5;XM_017010990.2;XM_011535918.3	Uncertain	Uncertain	0	0	0	1	0	0	0	0	0	0	0	0	0	0	0	0	0	0	0	0	0	0	0	0
6-33432000-TC-T	SYNGAP1	ENST00000428982;ENST00000645250	Not LoF	Likely not LoF/Not LoF	0	0	0	0	0	0	0	1	1	0	0	1	0	1	0	0	0	0	0	0	0	0	0	0
3-47123514-ATC-A	SETD2	ENST00000412450;ENST00000409792;XM_024453487.1;XM_011533634.1;NM_014159.7;XM_024453489.1;XM_024453488.1;XM_011533632.3;NM_001349370.2	LoF	LoF/Likely LoF	0	0	0	0	0	0	0	1	0	0	0	0	1	0	0	0	0	0	1	0	0	0	0	0
6-78946770-TATGGTATTTCTTTTATG-T	PHIP	ENST00000275034;NM_017934.7;XM_017010989.2;XM_005248729.5;XM_017010990.2;XM_011535918.3	Uncertain	Uncertain	0	0	0	1	0	0	0	0	0	0	0	0	0	0	0	0	0	0	0	0	0	0	0	0
3-47124479-G-A	SETD2	ENST00000412450;ENST00000409792;XM_024453487.1;XM_011533634.1;NM_014159.7;XM_024453489.1;XM_024453488.1;XM_011533632.3;NM_001349370.2	Uncertain	Uncertain	0	0	0	1	0	0	0	1	0	0	0	0	1	0	0	0	0	0	0	0	0	0	0	0
5-88728629-CTAGAT-C	MEF2C	NM_001364349.2;NM_001131005.2;ENST00000510942;ENST00000627717;NM_001364338.1;NM_001364330.2;NM_001364334.1;ENST00000514028;NM_001364333.2;NM_001193349.2;ENST00000637481;ENST00000625585;XM_011543396.3;NM_001364354.2;NM_001364343.1;NM_001193348.1;ENST00000504921;NM_001364336.1;NM_001364352.2;ENST00000503554;NM_001193350.2;ENST00000514015;NM_001364357.1;XM_006714625.4;ENST00000424173;XM_017009478.2;…	Not LoF	Likely not LoF/Not LoF	0	0	0	0	0	0	0	0	0	0	0	0	0	0	0	0	0	0	0	0	0	1	0	0
6-78947703-C-A	PHIP	ENST00000275034;NM_017934.7;XM_017010989.2;XM_005248729.5;XM_017010990.2;XM_011535918.3	Uncertain	Uncertain	0	0	0	1	0	0	0	0	0	0	0	0	0	0	0	0	0	0	0	0	0	0	0	0
6-156778595-CGG-C	ARID1B	XM_017011106.2;XM_017011104.1;NM_001374828.1;XM_017011103.2;ENST00000636930;ENST00000346085;NM_001371656.1;XM_017011105.2;NM_017519.3;ENST00000647938;NM_001374820.1;ENST00000350026;XM_011535984.2;XM_017011107.2;ENST00000674298	Likely not LoF	Likely not LoF/Not LoF	0	1	0	0	0	0	0	1	1	0	0	0	1	0	1	0	0	0	1	0	0	0	0	0
3-47126647-C-A	SETD2	NM_014159.7;XM_011533632.3;ENST00000409792	Likely LoF	LoF/Likely LoF	0	0	0	0	0	0	0	1	0	0	0	1	0	0	0	0	0	0	0	0	0	0	0	0
5-88761023-C-A	MEF2C	NM_001131005.2;NM_001364338.1;ENST00000625585;NM_001364343.1;NM_001364352.2;XM_006714625.4;ENST00000424173;XM_017009478.2;ENST00000513252;ENST00000340208;NM_001193347.1;XM_017009475.2;XM_024446059.1;XM_011543397.3;ENST00000506716;ENST00000631026;ENST00000625674;ENST00000627659;XM_024446058.1;XM_024446057.1	Uncertain	Uncertain	0	0	0	0	0	0	0	1	0	0	0	0	0	0	1	0	0	0	0	0	0	0	0	0
6-33432001-C-CCGTT	SYNGAP1	ENST00000428982;ENST00000645250	Not LoF	Likely not LoF/Not LoF	0	0	0	0	0	0	1	0	1	0	0	1	0	1	0	0	0	0	0	0	0	0	0	0
6-33432017-GCTTTCCGGGGGGTAGGTGAGGC-G	SYNGAP1	ENST00000428982;ENST00000645250	Not LoF	Likely not LoF/Not LoF	0	0	0	0	0	0	0	1	1	0	0	1	0	1	0	0	0	0	0	0	0	0	0	0
3-177079826-C-A	TBL1XR1	ENST00000630796	Uncertain	Uncertain	0	0	0	0	0	0	0	1	1	0	0	1	0	0	0	1	0	0	0	0	0	0	0	0
5-88761110-C-A	MEF2C	NM_001131005.2;NM_001364338.1;ENST00000625585;NM_001364343.1;NM_001364352.2;XM_006714625.4;ENST00000424173;XM_017009478.2;ENST00000513252;ENST00000340208;NM_001193347.1;XM_017009475.2;XM_024446059.1;XM_011543397.3;ENST00000506716;ENST00000631026;ENST00000625674;ENST00000627659;XM_024446058.1;XM_024446057.1;ENST00000507984	Uncertain	Uncertain	0	0	0	0	0	0	0	1	0	0	0	0	0	0	1	0	0	0	0	0	0	0	0	0
6-33432021-T-TC	SYNGAP1	ENST00000428982;ENST00000645250	Not LoF	Likely not LoF/Not LoF	0	0	0	0	0	0	0	1	1	0	0	1	0	1	0	0	0	0	0	0	0	0	0	0
3-177079852-A-T	TBL1XR1	ENST00000630796	Uncertain	Uncertain	0	0	0	0	0	0	0	1	1	0	0	1	0	0	0	1	0	0	0	0	0	0	0	0
5-88761268-C-G	MEF2C	ENST00000340208;NM_001193347.1;XM_006714625.4;NM_001364338.1	Not LoF	Likely not LoF/Not LoF	0	0	0	1	0	0	0	1	0	0	0	0	0	0	0	0	0	0	1	0	0	1	0	0
3-177079863-T-TA	TBL1XR1	ENST00000630796	Uncertain	Uncertain	0	0	0	0	0	0	0	1	1	0	0	1	0	0	0	1	0	0	0	0	0	0	0	0
5-36971037-G-T	NIPBL	ENST00000448238;NM_015384.5;XM_005248280.3;XM_017009329.1;XM_011514015.1;XM_006714468.2;NM_133433.4;ENST00000282516;XM_006714467.2;ENST00000652901;XM_017009331.1	LoF	LoF/Likely LoF	0	0	0	0	0	0	0	0	0	0	0	0	0	0	0	0	0	0	0	0	0	0	0	0
5-88761268-C-T	MEF2C	ENST00000340208;NM_001193347.1;XM_006714625.4;NM_001364338.1	Not LoF	Likely not LoF/Not LoF	0	0	0	0	0	0	0	1	0	0	0	0	0	0	0	0	0	0	0	0	0	1	0	0
6-33432023-C-CG	SYNGAP1	ENST00000428982;ENST00000645250	Not LoF	Likely not LoF/Not LoF	0	0	0	0	0	0	0	1	1	0	0	1	0	1	0	0	0	0	0	0	0	0	0	0
6-33432023-CG-C	SYNGAP1	ENST00000428982;ENST00000645250	Not LoF	Likely not LoF/Not LoF	0	0	1	0	0	0	0	1	1	0	0	1	0	1	0	0	0	0	0	0	0	0	0	0
5-37010185-CAG-C	NIPBL	ENST00000448238;NM_015384.5;XM_005248280.3;XM_017009329.1;XM_011514015.1;XM_006714468.2;NM_133433.4;XM_017009330.2;XM_006714467.2;ENST00000652901;XM_017009331.1;ENST00000282516;XM_005248282.5	Not LoF	Likely not LoF/Not LoF	0	0	0	0	0	0	1	0	0	0	0	0	0	0	0	0	0	0	0	0	0	0	0	0
6-78998252-A-C	PHIP	ENST00000275034;XM_011535919.1;NM_017934.7;XM_017010989.2;XM_005248729.5;XM_017010990.2;XM_011535918.3	LoF	LoF/Likely LoF	0	0	0	0	0	0	0	0	0	0	0	0	0	0	0	0	0	0	0	0	0	0	0	0
5-88817803-A-G	MEF2C	ENST00000635898	Not LoF	Likely not LoF/Not LoF	0	0	0	0	0	0	0	0	0	0	0	0	0	0	0	0	0	1	0	0	0	1	0	0
6-78947746-CA-C	PHIP	ENST00000275034;NM_017934.7;XM_017010989.2;XM_005248729.5;XM_017010990.2;XM_011535918.3	Uncertain	Uncertain	0	0	0	1	0	0	0	0	0	0	0	0	0	0	0	0	0	0	0	0	0	0	0	0
6-78955232-CT-C	PHIP	ENST00000275034;NM_017934.7;XM_017010989.2;XM_005248729.5;XM_017010990.2;XM_011535918.3	Uncertain	Uncertain	0	0	0	1	0	0	0	0	0	0	0	0	0	0	0	0	0	0	0	0	0	0	0	0
6-156871653-G-T	ARID1B	XM_017011106.2;XM_017011104.1;XM_017011103.2;ENST00000346085;NM_001371656.1;XM_017011105.2;ENST00000647938;NM_001374820.1;XM_011535984.2;XM_017011107.2	Not LoF	Likely not LoF/Not LoF	0	0	0	0	0	0	0	1	1	0	0	0	0	0	1	0	0	0	0	0	1	0	0	0
6-33451829-GC-G	SYNGAP1	ENST00000646630;ENST00000629380;NM_006772.3;ENST00000428982	Not LoF	Likely not LoF/Not LoF	0	0	1	0	0	0	0	1	0	1	0	0	0	0	0	0	0	0	0	0	0	0	0	0
6-142753139-CT-C	HIVEP2	ENST00000367603;ENST00000012134;XM_017010805.1;XM_024446417.1;XM_024446418.1;NM_006734.4;XM_024446416.1;XM_024446419.1;ENST00000367604	Not LoF	Likely not LoF/Not LoF	0	0	0	1	0	0	0	0	0	1	0	0	1	0	0	0	0	0	0	0	0	0	0	0
6-33451880-G-T	SYNGAP1	ENST00000646630;ENST00000629380;NM_006772.3;ENST00000428982	Not LoF	Likely not LoF/Not LoF	0	0	0	1	0	0	0	1	0	1	0	0	0	0	0	0	0	0	0	0	0	0	0	0
6-78958551-G-A	PHIP	ENST00000275034;NM_017934.7;XM_017010989.2;XM_005248729.5;XM_017010990.2;XM_011535918.3	LoF	LoF/Likely LoF	0	0	0	0	0	0	0	0	0	0	0	0	0	0	0	0	0	0	1	0	0	0	0	0
6-78958601-C-CT	PHIP	ENST00000275034;NM_017934.7;XM_017010989.2;XM_005248729.5;XM_017010990.2;XM_011535918.3	Not LoF	Likely not LoF/Not LoF	0	0	0	0	0	0	0	0	0	0	0	0	0	0	0	0	0	0	0	0	0	1	0	0
6-156984734-T-TGGAATGCAGTG	ARID1B	ENST00000638000	Not LoF	Likely not LoF/Not LoF	0	0	0	0	0	0	0	0	0	0	0	0	0	0	0	0	0	1	0	0	0	0	0	0
2-148502395-A-AGGTC	MBD5	ENST00000638043;XM_011511470.2;XM_024452990.1;XM_011511472.2;XM_024452988.1	Likely LoF	LoF/Likely LoF	0	0	0	0	0	0	0	1	0	0	1	0	0	0	0	1	0	0	0	0	0	0	0	0
6-78970876-G-A	PHIP	ENST00000275034;XM_011535919.1;NM_017934.7;XM_017010989.2;XM_005248729.5;XM_017010990.2;XM_011535918.3	LoF	LoF/Likely LoF	0	0	0	0	0	0	0	0	0	0	0	0	0	0	0	0	0	0	0	0	0	0	0	0
6-142753363-A-AG	HIVEP2	ENST00000367603;ENST00000012134;XM_017010805.1;XM_024446417.1;XM_024446418.1;NM_006734.4;XM_024446416.1;XM_024446419.1;ENST00000367604	Not LoF	Likely not LoF/Not LoF	0	0	1	0	0	0	0	0	0	1	0	0	1	0	0	0	0	0	0	0	0	0	0	0
6-156777724-G-GGCGGC	ARID1B	NM_001374828.1;ENST00000636930;ENST00000346085;NM_001371656.1;NM_017519.3;NM_001374820.1	Uncertain	Uncertain	0	1	0	0	0	0	0	1	1	0	0	1	1	0	0	1	0	0	0	0	0	0	0	0
6-157133174-T-TA	ARID1B	NM_001374828.1;ENST00000637003;XM_011535984.2;ENST00000319584;XM_017011106.2;ENST00000636930;ENST00000637904;XM_017011105.2;ENST00000346085;NM_001371656.1;NM_017519.3;ENST00000414678;NM_001374820.1;NM_001363725.2;ENST00000350026;XM_017011104.1;XM_017011103.2;ENST00000637810;ENST00000647938	Uncertain	Uncertain	0	0	0	1	0	0	0	0	0	0	0	0	0	0	0	0	0	0	1	0	0	0	0	0
6-157208532-T-TA	ARID1B	ENST00000635928	Not LoF	Likely not LoF/Not LoF	0	0	0	0	0	0	0	1	1	1	0	0	0	0	0	1	0	0	0	0	0	0	0	0
7-152181308-A-AACAAACT	KMT2C	XM_006716079.3;XM_017012480.1;XM_005250031.4;XM_024446853.1;XM_017012487.1;XM_017012485.1;XM_011516454.2;XM_011516452.2;XM_006716078.3;XM_006716077.3;XM_017012489.1;XM_017012482.1;XM_017012486.1;XM_005250025.4;XM_005250027.4;XM_011516456.2;XM_005250026.3;XM_011516453.2;XM_024446852.1;XM_017012484.1;XM_017012488.1;NM_170606.3;XM_011516450.2;XM_005250028.4;XM_017012483.1;XM_017012490.2;XM_011516451…	Uncertain	Uncertain	0	0	0	1	0	0	0	0	0	0	0	0	1	0	0	0	0	0	0	0	0	0	0	0
7-152181310-A-AC	KMT2C	XM_006716079.3;XM_017012480.1;XM_005250031.4;XM_024446853.1;XM_017012487.1;XM_017012485.1;XM_011516454.2;XM_011516452.2;XM_006716078.3;XM_006716077.3;XM_017012489.1;XM_017012482.1;XM_017012486.1;XM_005250025.4;XM_005250027.4;XM_011516456.2;XM_005250026.3;XM_011516453.2;XM_024446852.1;XM_017012484.1;XM_017012488.1;NM_170606.3;XM_011516450.2;XM_005250028.4;XM_017012483.1;XM_017012490.2;XM_011516451…	Uncertain	Uncertain	0	0	0	1	0	0	0	0	0	0	0	0	1	0	0	0	0	0	0	0	0	0	0	0
8-41942790-T-TA	KAT6A	NM_001305878.2;ENST00000406337;ENST00000485568	Not LoF	Likely not LoF/Not LoF	0	0	0	1	0	0	0	1	0	0	0	0	0	1	0	0	0	0	0	0	0	0	0	0
7-70766357-T-A	AUTS2	XM_005250257.2;XM_011516010.2;XM_011516017.2;XM_011516013.2;XM_011516011.2;ENST00000647140;XM_017011951.2;XM_011516014.2;XM_011516018.2;ENST00000644949	Not LoF	Likely not LoF/Not LoF	0	0	0	1	0	0	0	0	0	0	0	0	0	0	0	1	0	0	0	0	0	1	0	0
8-41957182-T-C	KAT6A	XM_011544656.2;XM_011544657.3;XM_011544658.3;ENST00000649817;XM_011544659.2	Not LoF	Likely not LoF/Not LoF	0	0	0	0	0	0	0	1	1	0	0	0	0	1	0	0	0	0	0	0	0	0	1	0
7-152187273-TC-T	KMT2C	XM_006716079.3;XM_017012480.1;XM_005250031.4;XM_024446853.1;XM_017012487.1;XM_017012485.1;XM_011516454.2;XM_011516452.2;XM_006716078.3;XM_006716077.3;XM_017012489.1;XM_017012482.1;XM_017012486.1;XM_005250025.4;XM_005250027.4;XM_011516456.2;XM_005250026.3;XM_011516453.2;XM_024446852.1;XM_017012484.1;XM_017012488.1;NM_170606.3;XM_011516450.2;XM_005250028.4;XM_017012483.1;XM_017012490.2;XM_011516451…	Uncertain	Uncertain	0	0	0	0	0	0	0	0	0	0	0	0	0	0	0	1	0	0	0	0	0	0	0	0
8-41964583-G-GCAAGCCAAGGGTAACTGAAACCATGGAAAGCAAAACCACAGATAAAAGGGGGATTACTGTAAATACAGGAGATAGGGTGATTATTGGCCCATCA	KAT6A	ENST00000647746	Not LoF	Likely not LoF/Not LoF	0	0	0	0	0	0	0	0	0	0	0	0	0	0	0	0	0	1	0	0	0	0	0	0
7-152194262-C-A	KMT2C	XM_006716079.3;XM_017012480.1;XM_005250031.4;XM_024446853.1;XM_017012487.1;XM_017012485.1;XM_011516454.2;XM_011516452.2;XM_006716078.3;XM_006716077.3;XM_017012489.1;XM_017012482.1;XM_017012486.1;XM_005250025.4;XM_005250027.4;XM_011516456.2;XM_005250026.3;XM_011516453.2;XM_024446852.1;XM_017012484.1;XM_017012488.1;NM_170606.3;XM_011516450.2;XM_005250028.4;XM_017012483.1;XM_017012490.2;XM_011516451…	Not LoF	Likely not LoF/Not LoF	0	0	0	0	0	0	0	0	0	0	0	0	0	0	0	1	0	0	0	0	1	0	0	0
8-41964591-G-A	KAT6A	ENST00000647746	Not LoF	Likely not LoF/Not LoF	0	0	0	0	0	0	0	0	0	0	0	0	0	0	0	0	0	1	0	0	0	0	0	0
7-152194560-GACCA-G	KMT2C	XM_006716079.3;XM_017012480.1;XM_005250031.4;XM_024446853.1;XM_017012487.1;XM_017012485.1;XM_011516454.2;XM_011516452.2;XM_006716078.3;XM_006716077.3;XM_017012489.1;XM_017012482.1;XM_017012486.1;XM_005250025.4;XM_005250027.4;XM_011516456.2;XM_005250026.3;XM_011516453.2;XM_024446852.1;XM_017012484.1;XM_017012488.1;NM_170606.3;XM_011516450.2;XM_005250028.4;XM_017012483.1;XM_017012490.2;XM_011516451…	Uncertain	Uncertain	0	0	0	1	0	0	0	0	0	0	0	0	0	0	0	1	0	0	1	0	0	0	0	0
7-152194566-T-TG	KMT2C	XM_006716079.3;XM_017012480.1;XM_005250031.4;XM_024446853.1;XM_017012487.1;XM_017012485.1;XM_011516454.2;XM_011516452.2;XM_006716078.3;XM_006716077.3;XM_017012489.1;XM_017012482.1;XM_017012486.1;XM_005250025.4;XM_005250027.4;XM_011516456.2;XM_005250026.3;XM_011516453.2;XM_024446852.1;XM_017012484.1;XM_017012488.1;NM_170606.3;XM_011516450.2;XM_005250028.4;XM_017012483.1;XM_017012490.2;XM_011516451…	Uncertain	Uncertain	0	0	0	1	0	0	0	0	0	0	0	0	0	0	0	1	0	0	1	0	0	0	0	0
7-152229922-C-G	KMT2C	XM_006716079.3;XM_017012480.1;XM_005250031.4;XM_024446853.1;XM_017012487.1;XM_017012485.1;XM_011516454.2;XM_006716078.3;XM_011516452.2;XM_006716077.3;XM_017012482.1;XM_017012486.1;XM_005250025.4;XM_005250027.4;ENST00000418673;XM_011516456.2;XM_005250026.3;XM_011516453.2;XM_024446852.1;XM_017012484.1;XM_017012488.1;NM_170606.3;XM_011516450.2;XM_005250028.4;XM_017012483.1;XM_011516451.2;ENST0000026…	Not LoF	Likely not LoF/Not LoF	1	1	0	0	0	0	0	0	0	0	0	0	0	0	0	1	0	0	1	0	1	0	0	0
7-70790492-G-GTCTCTGCCCA	AUTS2	ENST00000644506;XM_005250257.2;XM_011516010.2;NM_015570.4;NM_001127231.3;ENST00000644939;ENST00000406775;ENST00000611706;XM_011516013.2;XM_011516017.2;XM_011516011.2;ENST00000647140;XM_011516012.2;ENST00000615871;ENST00000644359;ENST00000342771;XM_011516014.2;XM_011516018.2	Not LoF	Likely not LoF/Not LoF	0	0	0	0	0	0	1	0	0	0	0	0	1	0	0	0	0	0	0	0	0	0	0	0
8-41977233-C-A	KAT6A	XM_017013864.2;ENST00000485568;XM_017013863.1;NM_006766.5;ENST00000396930;NM_001305878.2;ENST00000648335;XM_011544656.2;XM_011544657.3;XM_011544658.3;ENST00000406337;XM_011544659.2;ENST00000265713	Not LoF	Likely not LoF/Not LoF	0	0	0	0	0	0	1	0	0	0	0	0	0	0	0	0	0	0	0	0	0	0	0	0
7-152247986-G-T	KMT2C	XM_006716079.3;XM_017012480.1;XM_005250031.4;XM_024446853.1;XM_017012487.1;XM_017012485.1;XM_011516454.2;XM_006716078.3;XM_011516452.2;XM_006716077.3;XM_017012482.1;XM_017012486.1;XM_005250025.4;XM_005250027.4;ENST00000418673;XM_011516456.2;XM_005250026.3;XM_011516453.2;XM_024446852.1;XM_017012484.1;XM_017012488.1;NM_170606.3;XM_011516450.2;XM_005250028.4;XM_017012483.1;XM_011516451.2;ENST0000026…	Uncertain	Uncertain	1	0	0	0	0	0	0	0	1	0	0	0	1	0	0	1	0	0	1	0	0	0	0	0
7-70790493-GA-G	AUTS2	ENST00000644506;XM_005250257.2;XM_011516010.2;NM_015570.4;NM_001127231.3;ENST00000644939;ENST00000406775;ENST00000611706;XM_011516013.2;XM_011516017.2;XM_011516011.2;ENST00000647140;XM_011516012.2;ENST00000615871;ENST00000644359;ENST00000342771;XM_011516014.2;XM_011516018.2	Not LoF	Likely not LoF/Not LoF	0	0	0	0	0	0	1	0	0	0	0	0	1	0	0	0	0	0	0	0	0	0	0	0
7-152248622-T-G	KMT2C	XM_006716079.3;XM_017012480.1;XM_005250031.4;XM_024446853.1;XM_017012487.1;XM_017012485.1;XM_011516454.2;XM_006716078.3;XM_011516452.2;XM_006716077.3;XM_017012482.1;XM_017012486.1;XM_005250025.4;XM_005250027.4;XM_011516456.2;XM_005250026.3;XM_011516453.2;XM_024446852.1;XM_017012484.1;XM_017012488.1;NM_170606.3;XM_011516450.2;XM_005250028.4;XM_017012483.1;XM_011516451.2;ENST00000262189;XM_01701248…	Not LoF	Likely not LoF/Not LoF	0	0	0	0	0	0	0	0	0	0	0	0	1	0	0	1	0	0	0	1	0	0	0	0
7-70790896-T-TG	AUTS2	ENST00000644506;XM_005250257.2;XM_011516010.2;NM_015570.4;NM_001127231.3;ENST00000644939;ENST00000406775;ENST00000611706;XM_011516013.2;XM_011516017.2;XM_011516011.2;ENST00000647140;XM_011516012.2;ENST00000615871;ENST00000644359;ENST00000342771;XM_011516014.2;XM_011516018.2	Not LoF	Likely not LoF/Not LoF	0	0	0	1	0	0	0	0	0	1	0	0	1	0	0	0	0	0	0	0	0	0	0	0
7-152145152-C-T	KMT2C	XM_006716079.3;XM_017012480.1;XM_005250031.4;XM_024446853.1;XM_017012487.1;XM_017012485.1;XM_011516454.2;XM_006716078.3;XM_011516452.2;XM_006716077.3;XM_017012489.1;XM_005250025.4;XM_005250027.4;XM_005250026.3;XM_011516453.2;XM_024446852.1;XM_017012484.1;XM_017012488.1;NM_170606.3;XM_011516450.2;XM_017012490.2;XM_011516451.2;ENST00000262189;XM_017012481.1	Not LoF	Likely not LoF/Not LoF	0	0	0	0	0	0	0	0	0	0	0	0	0	1	0	0	0	0	0	0	0	0	0	0
7-152265049-G-T	KMT2C	XM_006716079.3;XM_017012480.1;XM_005250031.4;XM_024446853.1;XM_017012487.1;XM_017012485.1;XM_011516454.2;XM_006716078.3;XM_011516452.2;XM_006716077.3;XM_017012482.1;XM_017012486.1;XM_005250025.4;XM_005250027.4;XM_011516456.2;XM_005250026.3;XM_011516453.2;XM_024446852.1;XM_017012484.1;XM_017012488.1;NM_170606.3;XM_011516450.2;XM_005250028.4;XM_017012483.1;XM_011516451.2;ENST00000262189;XM_01701248…	Not LoF	Likely not LoF/Not LoF	0	1	0	0	0	0	0	0	0	0	0	0	0	0	0	1	0	0	1	0	0	0	0	0
7-152265052-C-CTT	KMT2C	XM_006716079.3;XM_017012480.1;XM_005250031.4;XM_024446853.1;XM_017012487.1;XM_017012485.1;XM_011516454.2;XM_006716078.3;XM_011516452.2;XM_006716077.3;XM_017012482.1;XM_017012486.1;XM_005250025.4;XM_005250027.4;XM_011516456.2;XM_005250026.3;XM_011516453.2;XM_024446852.1;XM_017012484.1;XM_017012488.1;NM_170606.3;XM_011516450.2;XM_005250028.4;XM_017012483.1;XM_011516451.2;ENST00000262189;XM_01701248…	Not LoF	Likely not LoF/Not LoF	0	0	0	0	0	0	0	0	0	0	0	0	0	1	0	0	0	0	0	0	0	0	0	0
7-152178011-C-CT	KMT2C	XM_006716079.3;XM_017012480.1;XM_005250031.4;XM_024446853.1;XM_017012487.1;XM_017012485.1;XM_011516454.2;XM_011516452.2;XM_006716078.3;XM_006716077.3;XM_017012489.1;XM_017012482.1;XM_017012486.1;XM_005250025.4;XM_005250027.4;XM_011516456.2;XM_005250026.3;ENST00000558665;XM_011516453.2;XM_024446852.1;XM_017012484.1;XM_017012488.1;NM_170606.3;XM_011516450.2;XM_005250028.4;XM_017012483.1;XM_01701249…	Not LoF	Likely not LoF/Not LoF	0	1	0	0	0	0	0	0	0	0	0	0	1	1	0	0	0	0	0	0	0	1	0	0
7-152265084-GT-G	KMT2C	XM_006716079.3;XM_017012480.1;XM_005250031.4;XM_024446853.1;XM_017012487.1;XM_017012485.1;XM_011516454.2;XM_006716078.3;XM_011516452.2;XM_006716077.3;XM_017012482.1;XM_017012486.1;XM_005250025.4;XM_005250027.4;XM_011516456.2;XM_005250026.3;XM_011516453.2;XM_024446852.1;XM_017012484.1;XM_017012488.1;NM_170606.3;XM_011516450.2;XM_005250028.4;XM_017012483.1;XM_011516451.2;ENST00000262189;XM_01701248…	Not LoF	Likely not LoF/Not LoF	0	0	0	0	0	0	0	0	0	0	0	0	0	1	0	0	0	0	0	0	0	0	0	0
7-152178011-C-CTT	KMT2C	XM_006716079.3;XM_017012480.1;XM_005250031.4;XM_024446853.1;XM_017012487.1;XM_017012485.1;XM_011516454.2;XM_011516452.2;XM_006716078.3;XM_006716077.3;XM_017012489.1;XM_017012482.1;XM_017012486.1;XM_005250025.4;XM_005250027.4;XM_011516456.2;XM_005250026.3;ENST00000558665;XM_011516453.2;XM_024446852.1;XM_017012484.1;XM_017012488.1;NM_170606.3;XM_011516450.2;XM_005250028.4;XM_017012483.1;XM_01701249…	Not LoF	Likely not LoF/Not LoF	0	1	0	0	0	0	0	0	0	0	0	0	1	1	0	0	0	0	0	0	0	1	0	0
7-152178011-CT-C	KMT2C	XM_006716079.3;XM_017012480.1;XM_005250031.4;XM_024446853.1;XM_017012487.1;XM_017012485.1;XM_011516454.2;XM_011516452.2;XM_006716078.3;XM_006716077.3;XM_017012489.1;XM_017012482.1;XM_017012486.1;XM_005250025.4;XM_005250027.4;XM_011516456.2;XM_005250026.3;ENST00000558665;XM_011516453.2;XM_024446852.1;XM_017012484.1;XM_017012488.1;NM_170606.3;XM_011516450.2;XM_005250028.4;XM_017012483.1;XM_01701249…	Not LoF	Likely not LoF/Not LoF	0	1	0	0	0	0	0	0	0	0	0	0	1	1	0	0	0	0	0	0	0	1	0	0
7-152330662-G-A	KMT2C	XM_006716079.3;XM_017012480.1;XM_005250031.4;XM_024446853.1;XM_017012487.1;XM_017012485.1;XM_011516452.2;XM_006716078.3;XM_006716077.3;XM_017012482.1;XM_017012486.1;XM_005250025.4;XM_005250027.4;XM_011516456.2;XM_005250026.3;XM_011516453.2;XM_024446852.1;XM_017012484.1;XM_017012488.1;NM_170606.3;XM_011516450.2;XM_005250028.4;XM_017012483.1;XM_011516451.2;ENST00000262189;XM_017012481.1;ENST0000045…	Not LoF	Likely not LoF/Not LoF	0	0	0	0	0	0	0	0	0	0	0	0	0	1	0	0	0	0	0	0	0	0	0	0
7-152180090-G-A	KMT2C	XM_006716079.3;XM_017012480.1;XM_005250031.4;XM_024446853.1;XM_017012487.1;XM_017012485.1;XM_011516454.2;XM_011516452.2;XM_006716078.3;XM_006716077.3;XM_017012489.1;XM_017012482.1;XM_017012486.1;XM_005250025.4;XM_005250027.4;XM_011516456.2;XM_005250026.3;ENST00000558665;XM_011516453.2;XM_024446852.1;XM_017012484.1;XM_017012488.1;NM_170606.3;XM_011516450.2;XM_005250028.4;XM_017012483.1;XM_01701249…	Likely LoF	LoF/Likely LoF	0	0	0	0	0	0	0	0	0	0	0	0	0	0	0	0	0	0	1	0	0	0	0	0
7-152435750-G-A	KMT2C	XM_006716079.3;XM_017012480.1;XM_005250031.4;XM_017012485.1;XM_024446853.1;XM_011516452.2;XM_006716078.3;XM_006716077.3;XM_017012482.1;XM_017012486.1;XM_005250025.4;XM_005250027.4;XM_011516456.2;XM_005250026.3;XM_011516453.2;XM_024446852.1;XM_017012484.1;XM_017012488.1;NM_170606.3;XM_011516450.2;XM_005250028.4;XM_017012483.1;XM_011516451.2;ENST00000262189;XM_017012481.1;ENST00000452749	Not LoF	Likely not LoF/Not LoF	0	1	0	0	0	0	0	0	0	0	0	1	0	0	0	1	0	0	1	0	0	0	0	0
7-152181295-AGTCAGTTT-A	KMT2C	XM_006716079.3;XM_017012480.1;XM_005250031.4;XM_024446853.1;XM_017012487.1;XM_017012485.1;XM_011516454.2;XM_011516452.2;XM_006716078.3;XM_006716077.3;XM_017012489.1;XM_017012482.1;XM_017012486.1;XM_005250025.4;XM_005250027.4;XM_011516456.2;XM_005250026.3;XM_011516453.2;XM_024446852.1;XM_017012484.1;XM_017012488.1;NM_170606.3;XM_011516450.2;XM_005250028.4;XM_017012483.1;XM_017012490.2;XM_011516451…	Uncertain	Uncertain	0	0	0	1	0	0	0	0	0	0	0	0	1	0	0	0	0	0	0	0	0	0	0	0
7-152435777-C-A	KMT2C	XM_006716079.3;XM_017012480.1;XM_005250031.4;XM_017012485.1;XM_024446853.1;XM_011516452.2;XM_006716078.3;XM_006716077.3;XM_017012482.1;XM_017012486.1;XM_005250025.4;XM_005250027.4;XM_011516456.2;XM_005250026.3;XM_011516453.2;XM_024446852.1;XM_017012484.1;XM_017012488.1;NM_170606.3;XM_011516450.2;XM_005250028.4;XM_017012483.1;XM_011516451.2;ENST00000262189;XM_017012481.1;ENST00000452749	Not LoF	Likely not LoF/Not LoF	0	1	0	0	0	0	1	0	0	0	0	1	0	0	0	1	0	0	0	0	0	0	0	0
7-152435779-G-T	KMT2C	XM_006716079.3;XM_017012480.1;XM_005250031.4;XM_017012485.1;XM_024446853.1;XM_011516452.2;XM_006716078.3;XM_006716077.3;XM_017012482.1;XM_017012486.1;XM_005250025.4;XM_005250027.4;XM_011516456.2;XM_005250026.3;XM_011516453.2;XM_024446852.1;XM_017012484.1;XM_017012488.1;NM_170606.3;XM_011516450.2;XM_005250028.4;XM_017012483.1;XM_011516451.2;ENST00000262189;XM_017012481.1;ENST00000452749	Not LoF	Likely not LoF/Not LoF	0	1	0	0	0	0	1	0	0	0	0	1	0	0	0	1	0	0	0	0	0	0	0	0
9-106935566-CTTCAAGTCCTCCTATA-C	ZNF462	XM_017014998.2;NM_021224.6;XM_006717209.4;XM_017014996.2;XM_006717218.4;XM_024447629.1;XM_006717211.4;XM_006717215.4;NM_001347997.2;XM_006717212.4;ENST00000441147;XM_006717216.4;XM_017014997.2;ENST00000277225;ENST00000374686	Not LoF	Likely not LoF/Not LoF	0	1	0	1	0	0	0	0	0	0	0	0	0	0	0	0	0	0	1	0	0	0	0	0
10-240112-G-GTAC	ZMYND11	NM_001370109.2;NM_001202467.1;NM_001370112.2;NM_001370107.2;NM_006624.7;NM_001202466.3;ENST00000381591;NM_001370115.2;XM_017015594.1;NM_001370114.2;ENST00000381584;ENST00000381607;NM_001370111.2;NM_001370104.2;NM_001370113.2;NM_212479.4;ENST00000397955;NM_001330057.3;NM_001370097.3;ENST00000381604;ENST00000558098;NM_001370118.2;NM_001370102.2;ENST00000403354;NM_001370116.2;NM_001370120.2;NM_00137…	Not LoF	Likely not LoF/Not LoF	0	0	0	1	0	0	0	0	0	0	0	0	0	0	0	0	0	0	0	0	0	1	0	0
9-137667496-T-C	EHMT1	ENST00000460486	Not LoF	Likely not LoF/Not LoF	0	0	0	0	0	0	0	1	1	0	0	1	0	0	0	1	0	0	0	1	0	0	0	0
9-107010870-AAG-A	ZNF462	XM_017014998.2;NM_021224.6;XM_006717209.4;XM_017014996.2;XM_006717218.4;XM_024447629.1;XM_006717211.4;XM_006717215.4;NM_001347997.2;XM_006717212.4;ENST00000441147;XM_006717216.4;XM_017014997.2;ENST00000277225;ENST00000374686	Not LoF	Likely not LoF/Not LoF	0	0	0	0	0	0	0	0	0	1	0	0	0	0	0	0	0	0	0	0	0	0	0	0
10-242102-C-CT	ZMYND11	NM_001370109.2;NM_001202467.1;NM_001370112.2;NM_001370107.2;NM_006624.7;NM_001202466.3;ENST00000381591;NM_001370115.2;XM_017015594.1;NM_001370114.2;ENST00000381584;ENST00000381607;NM_001370111.2;NM_001370104.2;NM_001370113.2;NM_212479.4;ENST00000397955;NM_001330057.3;NM_001370097.3;ENST00000381604;NM_001370123.2;NM_001370122.2;ENST00000558098;NM_001370118.2;NM_001370102.2;ENST00000403354;NM_00137…	LoF	LoF/Likely LoF	0	0	0	0	0	0	0	0	0	0	0	0	0	0	0	0	0	0	0	0	0	0	0	0
8-60824050-GA-G	CHD7	ENST00000525508	Not LoF	Likely not LoF/Not LoF	0	0	0	0	0	0	0	1	1	1	1	0	0	1	0	0	0	0	0	0	0	0	0	0
9-127683917-G-C	STXBP1	ENST00000647107	Not LoF	Likely not LoF/Not LoF	0	0	0	0	0	0	0	0	0	0	0	0	0	0	0	0	0	1	0	0	0	1	0	0
9-137745543-TACAGGAACTTCCTTAG-T	EHMT1	ENST00000478940;ENST00000637318	Not LoF	Likely not LoF/Not LoF	0	0	0	0	0	0	0	1	1	1	0	0	0	0	0	1	0	0	0	0	0	0	0	0
10-28535542-G-A	WAC	ENST00000651885	Not LoF	Likely not LoF/Not LoF	0	0	0	0	0	0	0	1	0	0	0	0	0	0	0	1	0	0	0	1	0	0	0	0
8-60841754-GGTGA-G	CHD7	XM_017013613.1;XM_011517560.2;NM_017780.4;XM_011517555.2;XM_011517553.2;XM_017013612.1;ENST00000423902;XM_011517554.3	Not LoF	Likely not LoF/Not LoF	0	1	0	0	0	0	0	1	0	0	0	0	0	0	0	0	0	0	0	0	0	1	0	0
10-75022158-AAG-A	KAT6B	ENST00000372714;ENST00000287239;ENST00000372725;ENST00000648892;ENST00000648048;NM_001370134.1;NM_001370133.1;NM_001370140.1;ENST00000372711;XM_017016003.1;ENST00000650232;ENST00000649463;ENST00000649375;NM_001370143.1;ENST00000372724;NM_012330.4;NM_001370144.1;NM_001370137.1;NM_001256468.1;NM_001370141.1;NM_001370142.1;XM_017016004.2;XM_005269664.2;NM_001370135.1;ENST00000648725;NM_001370138.1;N…	Not LoF	Likely not LoF/Not LoF	1	0	1	0	0	0	1	0	0	0	0	0	0	0	0	0	0	0	0	0	0	0	0	0
8-60781125-GA-G	CHD7	ENST00000525508;XM_017013613.1;XM_011517560.2;NM_017780.4;XM_011517555.2;XM_011517553.2;XM_017013612.1;ENST00000423902;XM_011517554.3	LoF	LoF/Likely LoF	0	0	0	0	0	0	0	0	0	0	0	0	0	0	0	0	0	0	1	0	0	0	0	0
9-127690855-TA-T	STXBP1	NM_001374312.2;NM_001374309.2;NM_001374306.2;ENST00000373299;ENST00000637173;NM_001032221.6;ENST00000626539;NM_001374310.2;NM_001374311.2	Not LoF	Likely not LoF/Not LoF	0	0	0	0	0	0	0	1	0	1	0	0	0	0	0	0	0	0	0	0	0	0	0	0
9-137752409-G-A	EHMT1	NM_001354611.2;NM_024757.5;ENST00000626066;XM_024447680.1;XM_011519022.3;ENST00000637161;XM_024447679.1;ENST00000640639;XM_005266110.1;NM_001354612.2;XM_017015138.1;XM_011519025.1;XM_024447676.1;ENST00000636027;XM_005266105.5;NM_001145527.2;XM_024447678.1;NM_001354259.2;ENST00000462484;ENST00000460843;XM_017015137.1;XM_024447677.1;XM_024447675.1;XM_017015134.1;ENST00000637977;XM_011519023.3;ENST0…	LoF	LoF/Likely LoF	0	0	0	0	0	0	0	0	0	0	0	0	0	0	0	0	0	0	0	0	0	0	0	0
9-137784105-G-A	EHMT1	XM_024447679.1;ENST00000462484;NM_001145527.2	Not LoF	Likely not LoF/Not LoF	0	1	0	0	0	0	0	1	0	1	0	0	0	1	0	0	0	0	0	0	0	0	0	0
10-28610709-A-G	WAC	ENST00000375646	Not LoF	Likely not LoF/Not LoF	0	0	0	0	0	0	0	0	0	0	0	0	0	1	0	0	0	0	0	0	0	0	1	0
9-137784130-T-TCG	EHMT1	XM_024447679.1;ENST00000462484;NM_001145527.2	Not LoF	Likely not LoF/Not LoF	0	1	0	0	0	0	0	1	1	1	0	0	0	1	0	0	0	0	0	0	0	0	0	0
10-75021286-G-GTAA	KAT6B	ENST00000372714;ENST00000648899;ENST00000372725;ENST00000647637;ENST00000287239;ENST00000648892;ENST00000648048;NM_001370134.1;ENST00000649657;NM_001370133.1;NM_001370140.1;ENST00000372711;XM_017016003.1;ENST00000650232;ENST00000650048;ENST00000649463;ENST00000649375;NM_001370143.1;ENST00000372724;NM_012330.4;ENST00000647666;NM_001370144.1;NM_001370137.1;NM_001256468.1;NM_001370141.1;ENST00000648…	Not LoF	Likely not LoF/Not LoF	0	1	0	0	0	0	0	0	0	0	0	0	0	0	0	0	0	0	0	0	0	1	0	0
8-60853278-G-T	CHD7	XM_017013613.1;NM_017780.4;XM_011517555.2;XM_011517553.2;XM_017013612.1;ENST00000423902;XM_011517554.3	Not LoF	Likely not LoF/Not LoF	0	0	0	0	0	0	1	1	0	0	0	0	1	0	0	0	0	0	0	0	0	0	0	0
10-28616172-G-A	WAC	ENST00000375664;NM_100486.4;ENST00000354911;XM_017016317.2;NM_016628.5;ENST00000347934;XM_024448036.1;ENST00000375646;NM_100264.3	Likely not LoF	Likely not LoF/Not LoF	0	0	0	0	1	0	0	0	0	0	0	0	0	0	0	0	0	0	0	0	0	0	0	0
10-197970-T-A	ZMYND11	NM_001370112.2;XM_017015594.1;NM_001330057.3;ENST00000381584;NM_001370123.2	Not LoF	Likely not LoF/Not LoF	0	0	0	0	0	0	0	1	1	0	0	1	0	1	0	0	0	0	0	0	0	0	0	0
10-75028901-G-GAGGAA	KAT6B	ENST00000372714;ENST00000287239;ENST00000372725;ENST00000648892;NM_001370134.1;NM_001370133.1;NM_001370140.1;ENST00000372711;XM_017016003.1;ENST00000649463;NM_001370143.1;ENST00000372724;NM_012330.4;NM_001370144.1;NM_001370137.1;NM_001256468.1;NM_001370141.1;NM_001370142.1;XM_017016004.2;XM_005269664.2;NM_001370135.1;ENST00000648725;NM_001370138.1;NM_001370139.1;NM_001370132.1;ENST00000648370;NM_…	Not LoF	Likely not LoF/Not LoF	1	0	1	0	0	0	1	0	0	0	0	0	1	0	0	0	0	0	0	0	0	0	0	0
9-137802444-C-CA	EHMT1	ENST00000493484	Not LoF	Likely not LoF/Not LoF	0	0	0	0	0	0	0	1	1	1	0	0	0	0	0	1	0	0	0	0	0	0	0	0
8-60862228-G-A	CHD7	ENST00000524602;NM_001316690.1	Not LoF	Likely not LoF/Not LoF	0	0	0	0	0	0	0	1	0	0	1	0	0	0	0	0	0	0	0	0	0	0	1	0
10-28535622-C-A	WAC	ENST00000628285;ENST00000428935	Likely not LoF	Likely not LoF/Not LoF	0	0	0	0	0	0	0	1	0	0	1	0	0	0	0	0	0	0	0	0	0	0	0	0
10-28616363-GTATGT-G	WAC	XM_017016315.2;ENST00000375664;NM_100486.4;ENST00000354911;XM_017016317.2;NM_016628.5;ENST00000347934;XM_024448036.1;XM_017016318.2;ENST00000375646;NM_100264.3	Not LoF	Likely not LoF/Not LoF	0	0	0	0	0	0	0	0	0	0	0	0	0	0	0	0	0	0	0	0	0	1	0	0
9-137784145-T-TG	EHMT1	XM_024447679.1;ENST00000462484;NM_001145527.2	Not LoF	Likely not LoF/Not LoF	0	0	0	0	0	0	0	1	1	1	0	0	0	1	0	0	0	0	0	0	0	0	0	0
9-137667411-G-GT	EHMT1	ENST00000460486	Uncertain	Uncertain	0	0	0	0	0	0	0	1	1	0	0	1	0	0	0	1	0	0	0	0	0	0	0	0
9-137802445-A-T	EHMT1	ENST00000493484	Not LoF	Likely not LoF/Not LoF	0	0	0	1	0	0	0	1	1	1	0	0	0	0	0	1	0	0	0	0	0	0	0	0
9-83972037-AG-A	HNRNPK	ENST00000351839;XM_011518616.2;NM_002140.4;NM_031262.3;XM_005251960.2;XM_005251965.3;NM_031263.4;ENST00000376281;XM_005251963.4;XM_017014668.1;ENST00000457156;XM_017014669.1;ENST00000376263;NM_001318186.1;NM_001318187.1;NM_001318188.1;ENST00000360384	Not LoF	Likely not LoF/Not LoF	1	1	0	0	0	0	0	0	0	0	0	0	0	0	0	0	0	0	1	0	0	0	0	0
9-137667463-G-A	EHMT1	ENST00000460486	Uncertain	Uncertain	0	0	0	0	0	0	0	1	1	0	0	1	0	0	0	1	0	0	0	0	0	0	0	0
9-83972973-C-CTG	HNRNPK	ENST00000351839;XM_011518616.2;NM_002140.4;NM_031262.3;XM_005251960.2;XM_005251965.3;NM_031263.4;ENST00000376281;XM_005251963.4;XM_017014668.1;ENST00000457156;XM_017014669.1;ENST00000376263;NM_001318186.1;NM_001318187.1;NM_001318188.1;ENST00000360384	Not LoF	Likely not LoF/Not LoF	1	0	0	1	0	0	0	0	0	0	0	0	0	0	0	0	0	0	0	0	0	1	0	0
10-74960119-A-AT	KAT6B	ENST00000649442	Not LoF	Likely not LoF/Not LoF	0	0	0	0	0	0	0	1	1	1	1	0	0	0	0	1	0	0	0	0	0	0	0	0
9-106927209-AC-A	ZNF462	NM_021224.6;XM_006717209.4;XM_017014996.2;XM_024447629.1;XM_006717211.4;XM_006717215.4;XM_006717212.4;XM_006717216.4;XM_017014997.2;ENST00000277225	Not LoF	Likely not LoF/Not LoF	0	1	1	0	0	0	0	1	0	0	0	0	1	0	0	0	0	0	1	0	0	0	0	0
9-106930531-G-A	ZNF462	ENST00000472574	Likely not LoF	Likely not LoF/Not LoF	0	0	0	0	0	0	0	0	0	0	1	0	0	0	0	0	0	0	0	0	0	0	0	0
10-75028899-G-GA	KAT6B	ENST00000372714;ENST00000287239;ENST00000372725;ENST00000648892;NM_001370134.1;NM_001370133.1;NM_001370140.1;ENST00000372711;XM_017016003.1;ENST00000649463;NM_001370143.1;ENST00000372724;NM_012330.4;NM_001370144.1;NM_001370137.1;NM_001256468.1;NM_001370141.1;NM_001370142.1;XM_017016004.2;XM_005269664.2;NM_001370135.1;ENST00000648725;NM_001370138.1;NM_001370139.1;NM_001370132.1;ENST00000648370;NM_…	Not LoF	Likely not LoF/Not LoF	1	0	1	0	0	0	1	0	0	0	0	0	1	0	0	0	0	0	0	0	0	0	0	0
10-198005-GGTAA-G	ZMYND11	NM_001370112.2;XM_017015594.1;NM_001330057.3;ENST00000381584;NM_001370123.2	Not LoF	Likely not LoF/Not LoF	0	0	0	0	0	0	0	1	1	0	0	1	0	1	0	0	0	0	0	0	0	0	0	0
9-137667485-CGGGCAGCAGGTGTGTGACTGCAGTCCTG-C	EHMT1	ENST00000460486	Not LoF	Likely not LoF/Not LoF	0	0	0	0	0	0	0	1	1	0	0	1	0	0	0	1	0	0	0	1	0	0	0	0
9-137667495-G-A	EHMT1	ENST00000460486	Not LoF	Likely not LoF/Not LoF	0	0	0	0	0	0	0	1	1	0	0	1	0	0	0	1	0	0	0	1	0	0	0	0
9-137802856-G-A	EHMT1	XM_024447678.1;ENST00000482340	Not LoF	Likely not LoF/Not LoF	0	0	0	0	0	0	0	1	1	1	0	0	0	0	0	1	0	0	0	0	0	0	0	0
10-209935-C-T	ZMYND11	NM_001370109.2;NM_001202467.1;NM_001370112.2;NM_001370107.2;NM_006624.7;NM_001202466.3;ENST00000381591;NM_001370115.2;XM_017015594.1;NM_001370114.2;ENST00000381584;ENST00000381607;NM_001370111.2;NM_001370104.2;NM_001370113.2;NM_212479.4;ENST00000397955;NM_001330057.3;NM_001370097.3;ENST00000439456;NM_001370123.2;ENST00000381604;NM_001370122.2;ENST00000558098;NM_001370118.2;NM_001370102.2;ENST0000…	LoF	LoF/Likely LoF	0	1	0	0	0	0	0	0	0	0	0	0	0	0	0	0	0	0	0	0	0	0	0	0
9-137802922-GCC-G	EHMT1	XM_024447678.1;ENST00000482340	Not LoF	Likely not LoF/Not LoF	0	0	0	0	0	0	0	1	1	1	0	0	0	0	0	1	0	0	0	0	0	0	0	0
10-218473-T-TA	ZMYND11	ENST00000397955	Not LoF	Likely not LoF/Not LoF	0	0	0	0	0	0	0	1	0	0	0	0	0	1	0	0	0	0	0	0	0	0	0	0
9-137802926-TGA-T	EHMT1	XM_024447678.1;ENST00000482340	Not LoF	Likely not LoF/Not LoF	0	0	0	0	0	0	0	1	1	1	0	0	0	0	0	1	0	0	0	0	0	0	0	0
10-75022148-GA-G	KAT6B	ENST00000372714;ENST00000287239;ENST00000372725;ENST00000648892;ENST00000648048;NM_001370134.1;NM_001370133.1;NM_001370140.1;ENST00000372711;XM_017016003.1;ENST00000650232;ENST00000649463;ENST00000649375;NM_001370143.1;ENST00000372724;NM_012330.4;NM_001370144.1;NM_001370137.1;NM_001256468.1;NM_001370141.1;NM_001370142.1;XM_017016004.2;XM_005269664.2;NM_001370135.1;ENST00000648725;NM_001370138.1;N…	Not LoF	Likely not LoF/Not LoF	1	0	0	0	0	0	1	0	0	0	0	0	0	0	0	0	0	0	0	0	0	0	0	0
10-218494-A-AAC	ZMYND11	ENST00000397955	Not LoF	Likely not LoF/Not LoF	0	0	0	1	0	0	0	1	0	0	0	0	0	1	0	0	0	0	0	0	0	0	0	0
10-236916-G-C	ZMYND11	NM_001370109.2;NM_001202467.1;NM_001370112.2;NM_001370107.2;NM_006624.7;NM_001202466.3;ENST00000381591;NM_001370115.2;XM_017015594.1;NM_001370114.2;ENST00000381584;ENST00000381607;NM_001370111.2;NM_001370104.2;NM_001370113.2;NM_212479.4;ENST00000397955;NM_001330057.3;NM_001370097.3;ENST00000439456;NM_001370123.2;ENST00000381604;NM_001370122.2;ENST00000558098;NM_001370118.2;NM_001370102.2;ENST0000…	Not LoF	Likely not LoF/Not LoF	0	0	0	0	0	0	0	0	0	0	0	0	0	0	0	0	0	0	0	0	1	0	0	0
10-28583468-C-CTAATCCAAGCAATAACCCAAGCAAAACT	WAC	XM_017016315.2;ENST00000442148;NM_100486.4;ENST00000414108;ENST00000347934;ENST00000354911;ENST00000428935;XM_024448036.1;ENST00000651885;ENST00000375664;XM_017016317.2;ENST00000651441;XM_017016318.2;ENST00000375646;ENST00000651598;ENST00000420266;NM_016628.5;NM_100264.3;ENST00000628285	LoF	LoF/Likely LoF	0	1	0	0	0	0	0	0	0	0	0	0	0	0	0	0	0	0	0	0	0	0	0	0
10-74979252-ACTGTGGCCGGT-A	KAT6B	ENST00000372714;ENST00000648899;ENST00000372725;ENST00000647637;ENST00000287239;ENST00000648892;ENST00000648048;NM_001370134.1;ENST00000649657;NM_001370140.1;ENST00000372711;XM_017016003.1;ENST00000650232;ENST00000650048;ENST00000649463;ENST00000649375;NM_001370143.1;ENST00000372724;NM_012330.4;ENST00000647666;NM_001370144.1;NM_001370137.1;NM_001256468.1;NM_001370141.1;NM_001370142.1;XM_017016004…	Uncertain	Uncertain	0	0	0	1	0	0	0	0	0	0	0	0	0	0	0	0	0	0	0	0	0	0	0	0
10-237672-C-T	ZMYND11	NM_001370109.2;NM_001202467.1;NM_001370112.2;NM_001370107.2;NM_006624.7;NM_001202466.3;ENST00000381591;NM_001370115.2;XM_017015594.1;ENST00000381584;ENST00000381607;NM_001370111.2;NM_001370104.2;NM_212479.4;ENST00000397955;NM_001330057.3;NM_001370097.3;ENST00000381604;NM_001370123.2;NM_001370122.2;ENST00000558098;NM_001370118.2;NM_001370102.2;ENST00000403354;NM_001370116.2;NM_001370120.2;NM_00137…	LoF	LoF/Likely LoF	0	0	0	0	0	0	0	0	0	0	0	0	0	0	0	0	0	0	0	0	0	0	0	0
10-28583498-C-T	WAC	ENST00000628285;ENST00000428935	Likely not LoF	Likely not LoF/Not LoF	0	1	0	0	0	0	0	0	0	0	1	0	0	0	0	0	0	0	0	0	0	0	0	0
10-75030402-C-T	KAT6B	ENST00000372714;ENST00000287239;ENST00000372725;ENST00000648892;NM_001370134.1;NM_001370133.1;NM_001370140.1;ENST00000372711;XM_017016003.1;ENST00000649463;NM_001370143.1;ENST00000372724;NM_012330.4;NM_001370144.1;NM_001370137.1;NM_001256468.1;NM_001370141.1;NM_001370142.1;XM_017016004.2;XM_005269664.2;NM_001370135.1;ENST00000648725;NM_001370138.1;NM_001370139.1;NM_001370132.1;NM_001256469.1;ENST…	Not LoF	Likely not LoF/Not LoF	0	0	0	0	0	0	0	0	0	1	0	0	1	0	0	0	0	0	0	0	0	0	0	0
10-75022151-GAA-G	KAT6B	ENST00000372714;ENST00000287239;ENST00000372725;ENST00000648892;ENST00000648048;NM_001370134.1;NM_001370133.1;NM_001370140.1;ENST00000372711;XM_017016003.1;ENST00000650232;ENST00000649463;ENST00000649375;NM_001370143.1;ENST00000372724;NM_012330.4;NM_001370144.1;NM_001370137.1;NM_001256468.1;NM_001370141.1;NM_001370142.1;XM_017016004.2;XM_005269664.2;NM_001370135.1;ENST00000648725;NM_001370138.1;N…	Not LoF	Likely not LoF/Not LoF	1	0	0	0	0	0	1	0	0	0	0	0	0	0	0	0	0	0	0	0	0	0	0	0
10-28589809-C-T	WAC	ENST00000628285;ENST00000428935	Likely not LoF	Likely not LoF/Not LoF	0	0	0	0	0	0	0	0	0	0	1	0	0	0	0	0	0	0	0	0	0	0	0	0
10-74979264-AC-A	KAT6B	ENST00000372714;ENST00000648899;ENST00000372725;ENST00000647637;ENST00000287239;ENST00000648892;ENST00000648048;NM_001370134.1;ENST00000649657;NM_001370140.1;ENST00000372711;XM_017016003.1;ENST00000650232;ENST00000650048;ENST00000649463;ENST00000649375;NM_001370143.1;ENST00000372724;NM_012330.4;ENST00000647666;NM_001370144.1;NM_001370137.1;NM_001256468.1;NM_001370141.1;NM_001370142.1;XM_017016004…	Uncertain	Uncertain	0	0	0	1	0	0	0	0	0	0	0	0	0	0	0	0	0	0	0	0	0	0	0	0
10-75030411-C-T	KAT6B	ENST00000372714;ENST00000287239;ENST00000372725;ENST00000648892;NM_001370134.1;NM_001370133.1;NM_001370140.1;ENST00000372711;XM_017016003.1;ENST00000649463;NM_001370143.1;ENST00000372724;NM_012330.4;NM_001370144.1;NM_001370137.1;NM_001256468.1;NM_001370141.1;NM_001370142.1;XM_017016004.2;XM_005269664.2;NM_001370135.1;ENST00000648725;NM_001370138.1;NM_001370139.1;NM_001370132.1;NM_001256469.1;ENST…	Not LoF	Likely not LoF/Not LoF	0	0	0	0	0	0	0	0	0	1	0	0	1	0	0	0	0	0	0	0	0	0	0	0
10-75022154-GA-G	KAT6B	ENST00000372714;ENST00000287239;ENST00000372725;ENST00000648892;ENST00000648048;NM_001370134.1;NM_001370133.1;NM_001370140.1;ENST00000372711;XM_017016003.1;ENST00000650232;ENST00000649463;ENST00000649375;NM_001370143.1;ENST00000372724;NM_012330.4;NM_001370144.1;NM_001370137.1;NM_001256468.1;NM_001370141.1;NM_001370142.1;XM_017016004.2;XM_005269664.2;NM_001370135.1;ENST00000648725;NM_001370138.1;N…	Not LoF	Likely not LoF/Not LoF	1	0	1	0	0	0	1	0	0	0	0	0	0	0	0	0	0	0	0	0	0	0	0	0
10-75022156-AG-A	KAT6B	ENST00000372714;ENST00000287239;ENST00000372725;ENST00000648892;ENST00000648048;NM_001370134.1;NM_001370133.1;NM_001370140.1;ENST00000372711;XM_017016003.1;ENST00000650232;ENST00000649463;ENST00000649375;NM_001370143.1;ENST00000372724;NM_012330.4;NM_001370144.1;NM_001370137.1;NM_001256468.1;NM_001370141.1;NM_001370142.1;XM_017016004.2;XM_005269664.2;NM_001370135.1;ENST00000648725;NM_001370138.1;N…	Not LoF	Likely not LoF/Not LoF	1	0	1	0	0	0	1	0	0	0	0	0	0	0	0	0	0	0	0	0	0	0	0	0
11-118484284-T-TG	KMT2A	XM_006718839.3;ENST00000389506;XM_011542829.2;NM_001197104.2;ENST00000649699;NM_005933.4;XM_011542833.2;XM_011542830.2;ENST00000531904;ENST00000534358;XM_011542831.2	Uncertain	Uncertain	0	0	0	1	0	0	0	0	0	0	0	0	0	0	0	0	0	0	1	0	0	0	0	0
11-118489791-G-T	KMT2A	XM_006718839.3;ENST00000389506;XM_011542829.2;NM_001197104.2;ENST00000649699;NM_005933.4;XM_011542833.2;ENST00000534358;XM_011542831.2	Uncertain	Uncertain	0	0	0	0	0	0	0	0	0	0	0	0	0	0	0	0	0	0	0	0	0	0	1	0
15-93024653-C-A	CHD2	ENST00000394196;NM_001271.4	Not LoF	Likely not LoF/Not LoF	0	0	0	0	0	0	0	1	0	1	0	0	0	0	0	0	0	0	0	0	0	0	0	0
19-13090308-C-T	NFIX	ENST00000587760;NM_001365985.2;NM_001271044.3;NM_001365983.2;ENST00000358552;ENST00000397661;ENST00000587260;NM_002501.4;NM_001365982.2;XM_006722760.2;ENST00000360105	Not LoF	Likely not LoF/Not LoF	0	1	0	0	0	0	0	0	0	0	0	0	0	0	0	0	0	0	1	0	0	0	0	0
13-99985489-C-CGG	ZIC2	ENST00000376335;NM_007129.5	Not LoF	Likely not LoF/Not LoF	0	1	0	1	0	0	0	0	1	1	0	0	0	0	0	0	0	0	0	0	0	0	0	0
13-99985490-C-CG	ZIC2	ENST00000376335;NM_007129.5	Not LoF	Likely not LoF/Not LoF	0	1	0	0	0	0	0	0	1	1	0	0	0	0	0	0	0	0	0	0	0	0	0	0
16-3773755-G-GAC	CREBBP	XM_017022944.1;ENST00000262367;NM_004380.3;NM_001079846.1;ENST00000382070;XM_011522382.3;XM_005255125.4;XM_006720848.3;XM_005255124.4;ENST00000570939;XM_011522381.2	LoF	LoF/Likely LoF	0	0	0	0	0	0	0	0	0	0	0	0	0	0	0	0	0	0	1	0	0	0	0	0
11-118505866-ATACTAGC-A	KMT2A	XM_006718839.3;ENST00000389506;XM_011542829.2;NM_001197104.2;ENST00000649699;NM_005933.4;XM_011542833.2;XM_011542830.2;ENST00000534358;XM_011542831.2	Not LoF	Likely not LoF/Not LoF	0	0	0	0	0	0	1	0	0	0	0	0	1	0	0	0	0	0	0	0	0	0	0	0
13-114326237-C-CT	CHAMP1	ENST00000361283;NM_001164145.3;NM_001164144.3;NM_032436.4;ENST00000643483	Not LoF	Likely not LoF/Not LoF	0	0	0	1	0	0	0	0	0	1	0	0	1	0	0	0	0	0	0	0	0	0	0	0
14-56802243-A-C	OTX2	ENST00000672125	Not LoF	Likely not LoF/Not LoF	0	0	0	0	0	0	0	1	0	0	0	0	0	1	0	1	0	0	0	0	0	1	0	0
14-21400554-G-A	CHD8	ENST00000646340;ENST00000643469;NM_001170629.2;NM_020920.4;ENST00000430710;ENST00000645929;ENST00000557364;ENST00000646647;ENST00000555935	Not LoF	Likely not LoF/Not LoF	1	1	0	0	0	0	0	0	0	0	0	0	0	0	0	0	0	0	1	0	0	0	0	0
11-118507610-G-C	KMT2A	XM_006718839.3;ENST00000389506;XM_011542829.2;NM_001197104.2;ENST00000647944;ENST00000649699;NM_005933.4;XM_011542833.2;XM_011542830.2;ENST00000534358;XM_011542831.2	Not LoF	Likely not LoF/Not LoF	0	0	0	0	0	0	0	0	1	0	0	0	0	0	0	0	0	0	0	0	1	0	0	0
15-92904964-G-A	CHD2	ENST00000626782	Not LoF	Likely not LoF/Not LoF	0	0	0	1	0	0	0	1	1	0	0	1	0	1	0	0	0	0	1	0	0	0	0	0
14-21400605-G-A	CHD8	ENST00000646340;ENST00000643469;NM_001170629.2;NM_020920.4;ENST00000430710;ENST00000645929;ENST00000557364;ENST00000646647;ENST00000555935	Not LoF	Likely not LoF/Not LoF	1	1	0	1	0	0	0	0	0	0	0	0	0	0	0	0	0	0	1	0	0	0	0	0
15-92905004-CTCAGG-C	CHD2	ENST00000626782	Not LoF	Likely not LoF/Not LoF	0	0	0	0	0	0	0	1	1	0	0	1	0	1	0	0	0	0	0	0	0	0	0	0
16-3791996-T-A	CREBBP	XM_017022944.1;ENST00000262367;NM_004380.3;XM_011522382.3;XM_005255125.4;XM_006720848.3;XM_005255124.4;XM_011522381.2	Not LoF	Likely not LoF/Not LoF	0	0	0	0	0	0	1	1	0	0	0	0	0	0	0	0	0	0	0	0	0	0	0	0
12-13562928-GC-G	GRIN2B	XM_011520629.2;ENST00000609686;NM_000834.5;XM_017019219.2;XM_005253351.3	Not LoF	Likely not LoF/Not LoF	0	0	0	0	0	0	0	0	0	1	0	0	1	0	0	0	0	0	0	0	0	0	0	0
12-13571945-A-AAGTCATTAGGTCTCTGGAACTGGAGAGAGAAAGACAGATAGAGACAG	GRIN2B	XM_017019219.2;NM_000834.5;ENST00000609686;XM_011520629.2	Not LoF	Likely not LoF/Not LoF	0	0	0	0	0	0	0	0	0	0	0	0	0	0	0	0	0	0	0	1	0	0	0	0
12-13615213-G-A	GRIN2B	XM_017019219.2;NM_000834.5;ENST00000609686;XM_011520629.2	LoF	LoF/Likely LoF	0	0	0	0	0	0	0	0	0	0	0	0	0	0	0	0	0	0	1	0	0	0	0	0
14-21402450-GCGGTACA-G	CHD8	ENST00000646340;ENST00000643469;NM_001170629.2;NM_020920.4;ENST00000430710;ENST00000645929;ENST00000557364;ENST00000646647;ENST00000555935	LoF	LoF/Likely LoF	1	0	0	0	0	0	0	0	0	0	0	0	0	0	0	0	0	0	0	0	0	0	0	0
12-23546425-C-CT	SOX5	XM_024449154.1;ENST00000381381;XM_024449151.1;XM_024449157.1;XM_017019888.1;XM_024449161.1;XM_017019895.1;ENST00000545921;XM_017019893.1;XM_017019889.1;NM_178010.4;ENST00000537393;XM_017019901.1;XM_011520835.2;XM_024449150.1;ENST00000646273;XM_017019891.1;XM_017019900.1;XM_011520832.2;NM_001261414.3;XM_024449165.1;XM_011520833.2;XM_017019897.1;ENST00000396007;XM_024449164.1;NM_001330785.2;XM_0244…	Not LoF	Likely not LoF/Not LoF	0	0	0	0	0	0	0	0	0	0	0	0	0	0	0	0	0	0	1	0	0	1	0	0
14-56804365-T-C	OTX2	ENST00000672264;NM_021728.4;NM_001270525.2;ENST00000554845;ENST00000673481	Likely LoF	LoF/Likely LoF	0	0	0	0	0	0	0	1	0	0	1	0	0	0	0	0	0	0	0	0	0	0	0	0
12-23584546-C-T	SOX5	ENST00000396007;NM_178010.4	Not LoF	Likely not LoF/Not LoF	0	0	0	0	0	0	0	1	0	0	0	1	0	1	0	0	0	0	0	0	0	0	0	0
12-23895896-A-C	SOX5	XM_024449165.1;XM_017019901.1;XM_017019898.1;ENST00000536729;XM_017019888.1;XM_011520838.2;XM_017019900.1;XM_017019897.1;XM_017019899.1;XM_017019889.1;XM_024449164.1;NM_001330785.2;ENST00000441133;ENST00000659413;ENST00000537393;XM_024449163.1	Not LoF	Likely not LoF/Not LoF	0	0	0	0	0	0	0	0	0	0	0	0	0	1	0	0	0	0	0	0	0	0	0	0
17-17793787-AGCAGCAGCAGCAGCAGCAG-A	RAI1	XM_017024027.1;ENST00000353383;XM_017024025.1;NM_030665.4;XM_017024028.2;ENST00000640861;XM_017024026.1;ENST00000395774	Likely not LoF	Likely not LoF/Not LoF	0	0	1	1	0	0	0	0	0	0	0	0	0	0	0	0	0	0	0	0	0	0	0	0
12-45729881-G-GGGACTCGCTTTCCT	ARID2	NM_001347839.1;XM_006719272.4;ENST00000334344;NM_152641.4	Not LoF	Likely not LoF/Not LoF	0	1	0	0	0	0	0	1	0	0	0	1	0	0	0	0	0	0	1	0	0	0	0	0
14-21405138-C-T	CHD8	ENST00000645140	Not LoF	Likely not LoF/Not LoF	0	0	0	0	0	0	0	0	0	0	0	0	0	0	0	0	0	1	0	0	0	0	0	0
10-75030880-AC-A	KAT6B	ENST00000372714;ENST00000287239;ENST00000372725;ENST00000648892;NM_001370134.1;NM_001370133.1;NM_001370140.1;ENST00000372711;XM_017016003.1;ENST00000649463;NM_001370143.1;ENST00000372724;NM_012330.4;NM_001370144.1;NM_001370137.1;NM_001256468.1;NM_001370141.1;NM_001370142.1;XM_017016004.2;XM_005269664.2;NM_001370135.1;ENST00000648725;NM_001370138.1;NM_001370139.1;NM_001370132.1;NM_001256469.1;ENST…	Not LoF	Likely not LoF/Not LoF	0	0	0	0	0	0	0	0	0	1	0	0	1	0	0	0	0	0	0	0	0	0	0	0
12-45850677-C-T	ARID2	NM_152641.4;ENST00000444670;XM_006719272.4;ENST00000334344;XM_011538025.1;NM_001347839.1;ENST00000422737	LoF	LoF/Likely LoF	0	0	0	0	0	0	0	0	0	0	0	0	1	0	0	0	0	0	0	0	0	0	0	0
11-118436641-GC-G	KMT2A	XM_006718839.3;ENST00000389506;XM_011542829.2;NM_001197104.2;ENST00000649699;NM_005933.4;XM_011542833.2;XM_011542830.2;ENST00000531904;ENST00000534358;XM_011542831.2	Not LoF	Likely not LoF/Not LoF	0	1	1	0	0	0	0	0	0	0	0	1	0	0	0	0	0	0	1	0	0	0	0	0
12-49024101-C-A	KMT2D	XM_011538772.2;XM_011538774.2;XM_011538771.2;XM_011538776.2;XM_011538770.2;ENST00000526209;XM_011538773.2	Not LoF	Likely not LoF/Not LoF	0	0	0	0	0	0	0	1	0	0	0	0	0	0	0	0	0	0	0	0	0	1	0	0
11-118436678-TC-T	KMT2A	XM_006718839.3;ENST00000389506;XM_011542829.2;NM_001197104.2;ENST00000649699;NM_005933.4;XM_011542833.2;XM_011542830.2;ENST00000531904;ENST00000534358;XM_011542831.2	Not LoF	Likely not LoF/Not LoF	0	1	1	0	0	0	0	0	0	0	0	0	0	0	0	0	0	0	1	0	0	0	0	0
15-92905008-G-GGTCA	CHD2	ENST00000626782	Not LoF	Likely not LoF/Not LoF	0	0	0	0	0	0	0	1	1	0	0	1	0	1	0	0	0	0	0	0	0	0	0	0
15-92901313-ACTTT-A	CHD2	ENST00000627622	Uncertain	Uncertain	0	0	0	1	0	0	0	1	0	0	0	1	0	0	0	1	0	0	0	0	0	0	0	0
12-49029082-T-TGA	KMT2D	XM_011538772.2;XM_006719616.3;NM_003482.4;XM_011538774.2;XM_011538771.2;XM_006719614.4;XM_011538776.2;XM_011538770.2;ENST00000301067;XM_011538773.2	Not LoF	Likely not LoF/Not LoF	0	1	0	1	0	0	0	0	0	0	0	0	0	0	0	0	0	0	1	0	0	0	0	0
15-92901330-C-CT	CHD2	ENST00000627622	Likely not LoF	Likely not LoF/Not LoF	0	0	1	0	0	0	0	1	0	0	0	1	0	0	0	1	0	0	0	0	0	0	0	0
12-49041414-GC-G	KMT2D	XM_011538772.2;XM_006719616.3;NM_003482.4;XM_011538774.2;XM_011538771.2;XM_006719614.4;XM_011538776.2;XM_011538770.2;ENST00000301067;XM_011538773.2	Not LoF	Likely not LoF/Not LoF	0	0	1	0	0	0	1	0	0	0	0	0	1	0	0	0	0	0	0	0	0	0	0	0
15-92905008-GGTCA-G	CHD2	ENST00000626782	Not LoF	Likely not LoF/Not LoF	0	0	0	0	0	0	0	0	1	0	0	1	0	1	0	0	0	0	0	0	0	1	0	0
15-92946222-G-A	CHD2	ENST00000628375	Not LoF	Likely not LoF/Not LoF	0	0	0	1	0	0	0	1	1	1	0	0	0	0	0	1	0	0	0	0	0	0	0	0
12-49046358-G-T	KMT2D	XM_011538772.2;XM_006719616.3;NM_003482.4;XM_011538774.2;XM_011538771.2;XM_006719614.4;XM_011538776.2;XM_011538770.2;ENST00000301067;XM_011538773.2	LoF	LoF/Likely LoF	0	0	0	0	0	0	0	0	0	0	0	0	0	0	0	0	0	0	1	0	0	0	0	0
12-49049951-G-A	KMT2D	XM_011538772.2;XM_006719616.3;NM_003482.4;XM_011538774.2;XM_011538771.2;XM_006719614.4;XM_011538776.2;XM_011538770.2;ENST00000301067;XM_011538773.2	LoF	LoF/Likely LoF	0	0	0	0	0	0	0	0	0	0	0	0	1	0	0	0	0	0	0	0	0	0	0	0
12-49051258-G-A	KMT2D	XM_011538772.2;XM_006719616.3;NM_003482.4;XM_011538774.2;XM_011538771.2;XM_006719614.4;XM_011538776.2;XM_011538770.2;ENST00000301067;XM_011538773.2	Not LoF	Likely not LoF/Not LoF	1	1	0	1	0	0	0	0	1	0	0	0	1	0	0	0	0	0	0	0	0	0	0	0
16-3728437-G-GC	CREBBP	XM_017022944.1;ENST00000262367;NM_004380.3;NM_001079846.1;ENST00000382070;XM_005255125.4;XM_006720848.3;XM_005255124.4;XM_011522381.2	Not LoF	Likely not LoF/Not LoF	1	0	0	0	0	0	1	0	0	0	0	0	1	0	0	0	0	0	0	0	0	0	0	0
14-21408556-C-T	CHD8	ENST00000646340;ENST00000643469;NM_001170629.2;ENST00000645140;NM_020920.4;ENST00000430710;ENST00000645929;ENST00000557364;ENST00000646647;ENST00000555935	LoF	LoF/Likely LoF	1	0	0	0	0	0	0	0	0	0	0	0	0	0	0	0	0	0	0	0	0	0	0	0
15-92901330-CT-C	CHD2	ENST00000627622	Likely not LoF	Likely not LoF/Not LoF	0	0	1	0	0	0	0	1	0	0	0	1	0	0	0	1	0	0	0	0	0	0	0	0
12-115982357-G-C	MED13L	ENST00000549786	Not LoF	Likely not LoF/Not LoF	0	0	0	0	0	0	0	0	0	0	0	0	0	0	0	0	0	1	0	0	0	0	0	0
12-115987107-A-T	MED13L	XM_011538081.2;NM_015335.5;ENST00000549786;ENST00000281928;XM_011538082.2;XM_017019090.1;ENST00000649607;ENST00000650226;XM_011538080.2	LoF	LoF/Likely LoF	0	0	0	0	0	0	0	0	0	0	0	0	0	0	0	0	0	0	0	0	0	0	0	0
15-92946245-CAGGGAGAAGATATACTGATAAAGA-C	CHD2	ENST00000637613	Not LoF	Likely not LoF/Not LoF	0	0	0	0	0	0	0	1	1	1	0	0	0	0	0	1	0	0	0	0	0	0	0	0
12-116006412-CTG-C	MED13L	XM_011538081.2;NM_015335.5;ENST00000548743;ENST00000549786;ENST00000281928;XM_011538082.2;XM_017019090.1;ENST00000649607;ENST00000650226;XM_011538080.2	Not LoF	Likely not LoF/Not LoF	0	0	0	0	0	0	0	0	0	0	0	0	0	0	0	0	0	0	0	0	0	1	0	0
15-92946246-A-G	CHD2	ENST00000637613	Not LoF	Likely not LoF/Not LoF	0	0	0	0	0	0	0	1	1	1	0	0	0	0	0	1	0	0	0	0	0	0	0	0
12-116110260-C-T	MED13L	ENST00000551197	Not LoF	Likely not LoF/Not LoF	0	0	0	0	0	0	0	0	0	0	0	0	0	0	0	0	0	1	0	0	0	0	1	0
13-99985385-GTC-G	ZIC2	ENST00000376335;NM_007129.5	Not LoF	Likely not LoF/Not LoF	0	0	0	0	0	0	1	0	0	0	0	0	0	0	0	0	0	0	0	0	0	0	0	0
13-99985387-C-CGGGGA	ZIC2	ENST00000376335;NM_007129.5	Not LoF	Likely not LoF/Not LoF	0	0	0	0	0	0	1	0	0	0	0	0	0	0	0	0	0	0	0	0	0	0	0	0
13-99985464-GCGGCGGCGGC-G	ZIC2	ENST00000376335;NM_007129.5	Not LoF	Likely not LoF/Not LoF	0	1	0	0	0	0	1	0	0	0	0	0	0	0	0	0	0	0	0	0	0	0	0	0
13-99985471-CGGCTGCGGCGGCGGCGGCCGCGGTGTCCGCGGTGCACCGGGGCGGAGGCTCG-C	ZIC2	ENST00000376335;NM_007129.5	Not LoF	Likely not LoF/Not LoF	0	1	0	1	0	0	0	0	0	1	0	0	0	0	0	0	0	0	0	0	0	0	0	0
14-21409849-A-G	CHD8	ENST00000646340;ENST00000643469;NM_001170629.2;ENST00000645140;NM_020920.4;ENST00000430710;ENST00000645929;ENST00000557364;ENST00000646647;ENST00000555935	LoF	LoF/Likely LoF	0	0	0	0	0	0	0	0	0	0	0	0	0	0	0	0	0	0	0	0	0	0	0	0
15-92901358-T-TA	CHD2	ENST00000627622	Not LoF	Likely not LoF/Not LoF	0	0	0	0	0	0	0	1	0	1	0	1	0	0	0	1	0	0	0	0	0	0	0	0
13-99985475-TGCGGCGGCGGC-T	ZIC2	ENST00000376335;NM_007129.5	Not LoF	Likely not LoF/Not LoF	0	1	0	0	0	0	1	0	0	0	0	0	0	0	0	0	0	0	0	0	0	0	0	0
14-21415572-A-ACCT	CHD8	ENST00000646340;ENST00000643469;NM_001170629.2;ENST00000645140;NM_020920.4;ENST00000430710;ENST00000645929;ENST00000557364;ENST00000646647	Not LoF	Likely not LoF/Not LoF	0	0	0	0	0	0	0	0	0	0	0	0	0	0	0	0	0	0	0	1	0	0	0	0
14-21431644-C-T	CHD8	ENST00000646340	Not LoF	Likely not LoF/Not LoF	0	0	0	0	0	0	0	0	0	0	0	0	1	0	1	0	0	0	1	0	0	1	0	0
16-3728438-T-TGC	CREBBP	XM_017022944.1;ENST00000262367;NM_004380.3;NM_001079846.1;ENST00000382070;XM_005255125.4;XM_006720848.3;XM_005255124.4;XM_011522381.2	Not LoF	Likely not LoF/Not LoF	1	0	0	0	0	0	1	0	0	0	0	0	1	0	0	0	0	0	0	0	0	0	0	0
15-92901360-C-G	CHD2	ENST00000627622	Not LoF	Likely not LoF/Not LoF	0	0	0	1	0	0	0	1	0	1	0	1	0	0	0	1	0	0	0	0	0	0	0	0
14-21431693-GA-G	CHD8	ENST00000646063	Likely not LoF	Likely not LoF/Not LoF	0	0	0	0	0	0	0	1	0	0	1	1	0	0	0	1	0	0	0	0	0	0	0	0
15-92902173-G-A	CHD2	ENST00000629346	Not LoF	Likely not LoF/Not LoF	0	0	0	1	0	0	0	1	1	0	0	0	0	0	0	1	0	0	0	0	0	1	0	0
15-92946253-A-T	CHD2	ENST00000637613	Not LoF	Likely not LoF/Not LoF	0	0	0	0	0	0	0	1	1	1	0	0	0	0	0	1	0	0	0	0	0	0	0	0
16-3850831-AT-A	CREBBP	XM_017022944.1;ENST00000262367;NM_004380.3;NM_001079846.1;ENST00000382070;XM_011522382.3;XM_005255125.4;XM_006720848.3;XM_005255124.4	Uncertain	Uncertain	0	0	0	1	0	0	0	0	0	0	0	0	1	0	0	0	0	0	1	0	0	0	0	0
14-21431694-A-AG	CHD8	ENST00000646063	Likely not LoF	Likely not LoF/Not LoF	0	0	1	0	0	0	0	1	0	0	1	1	0	0	0	1	0	0	0	0	0	0	0	0
15-92902173-G-T	CHD2	ENST00000629346	Not LoF	Likely not LoF/Not LoF	0	0	0	1	0	0	0	1	1	0	0	0	0	0	0	1	0	0	0	0	0	1	0	0
15-92946258-T-TAC	CHD2	ENST00000637613	Not LoF	Likely not LoF/Not LoF	0	0	0	0	0	0	0	1	1	1	0	0	0	0	0	1	0	0	0	0	0	0	0	0
14-21431715-CT-C	CHD8	ENST00000646063	Uncertain	Uncertain	0	0	0	0	0	0	0	1	1	0	0	1	0	0	0	1	0	0	0	0	0	0	0	0
15-92946260-CT-C	CHD2	ENST00000637613	Not LoF	Likely not LoF/Not LoF	0	0	0	0	0	0	0	0	1	1	0	0	0	0	0	1	0	0	0	0	0	0	0	0
16-67636812-C-T	CTCF	ENST00000646771;ENST00000642819;ENST00000646076;NM_001363916.1;ENST00000401394;ENST00000645699;ENST00000644753;XM_017022868.1;XM_005255775.4;NM_001191022.2;NM_006565.4;ENST00000645306;ENST00000264010	Not LoF	Likely not LoF/Not LoF	0	1	0	0	0	0	0	0	0	1	0	0	0	0	0	0	0	0	1	0	0	0	0	0
16-89279409-TC-T	ANKRD11	NM_001256183.2;XM_011523056.2;NM_013275.6;XM_011523051.3;XM_017023185.1;ENST00000378330;XM_017023183.1;NM_001256182.2;ENST00000642600;XM_024450244.1;ENST00000301030;XM_011523055.2;XM_017023186.1;XM_017023187.1;XM_006721184.2;XM_011523057.2;XM_017023184.1;XM_017023182.2;XM_011523053.2;XM_011523054.2	Not LoF	Likely not LoF/Not LoF	0	0	0	0	0	0	1	1	0	0	0	0	1	0	0	0	0	0	0	0	0	0	0	0
15-92946280-CAT-C	CHD2	ENST00000637613	Not LoF	Likely not LoF/Not LoF	0	0	0	0	0	0	0	1	1	1	0	0	0	0	0	1	0	0	0	0	0	0	0	0
15-92902203-C-CT	CHD2	ENST00000629346	Not LoF	Likely not LoF/Not LoF	0	0	0	0	0	0	0	1	0	1	0	0	0	0	0	1	0	0	0	0	0	0	0	0
15-92904916-TAAAC-T	CHD2	ENST00000626782	Not LoF	Likely not LoF/Not LoF	0	0	0	0	0	0	0	1	1	0	0	1	0	1	0	0	0	0	0	0	0	0	0	0
15-92997085-G-GA	CHD2	ENST00000626874;ENST00000394196;NM_001271.4	Likely not LoF	Likely not LoF/Not LoF	0	0	1	0	0	0	0	1	0	0	0	0	0	0	0	0	0	0	1	0	0	0	0	0
15-92904940-CT-C	CHD2	ENST00000626782	Not LoF	Likely not LoF/Not LoF	0	0	0	0	0	0	0	1	1	0	0	1	0	1	0	0	0	0	1	0	0	0	0	0
15-92904942-T-A	CHD2	ENST00000626782	Not LoF	Likely not LoF/Not LoF	0	0	0	1	0	0	0	1	1	0	0	1	0	1	0	0	0	0	0	0	0	0	0	0
15-92997085-GA-G	CHD2	ENST00000626874;ENST00000394196;NM_001271.4	Not LoF	Likely not LoF/Not LoF	0	1	1	0	0	0	0	1	0	0	0	0	0	0	0	0	0	0	1	0	0	0	0	0
16-3730512-CTG-C	CREBBP	ENST00000637492	Not LoF	Likely not LoF/Not LoF	0	0	0	0	0	0	0	0	0	0	0	0	0	0	0	0	0	1	0	0	0	0	0	0
16-3728023-G-A	CREBBP	XM_017022944.1;ENST00000262367;NM_004380.3;NM_001079846.1;ENST00000382070;XM_005255125.4;XM_006720848.3;XM_005255124.4;XM_011522381.2	Not LoF	Likely not LoF/Not LoF	0	0	0	0	0	0	0	0	0	1	0	0	1	0	0	0	0	0	0	0	0	0	0	0
15-93002269-CAAAG-C	CHD2	ENST00000626874;ENST00000394196;NM_001271.4	Not LoF	Likely not LoF/Not LoF	0	1	0	0	0	0	0	1	0	0	0	0	0	0	0	0	0	0	1	0	0	0	0	0
16-67637693-G-A	CTCF	ENST00000646771;XM_005255775.4;NM_001363916.1;ENST00000645306	Not LoF	Likely not LoF/Not LoF	0	0	0	1	0	0	0	0	0	1	0	0	0	0	0	1	0	0	0	0	0	0	0	0
16-3728422-G-GC	CREBBP	XM_017022944.1;ENST00000262367;NM_004380.3;NM_001079846.1;ENST00000382070;XM_005255125.4;XM_006720848.3;XM_005255124.4;XM_011522381.2	Not LoF	Likely not LoF/Not LoF	0	0	0	0	0	0	1	0	0	0	0	0	1	0	0	0	0	0	0	0	0	0	0	0
16-3770987-C-T	CREBBP	ENST00000262367;NM_004380.3;NM_001079846.1;ENST00000382070;XM_011522382.3;XM_006720848.3;XM_005255124.4;ENST00000570939;XM_011522381.2	LoF	LoF/Likely LoF	0	0	0	0	0	0	0	0	0	0	0	0	1	0	0	0	0	0	0	0	0	0	0	0
16-3728423-T-TGTTGCTGCTGC	CREBBP	XM_017022944.1;ENST00000262367;NM_004380.3;NM_001079846.1;ENST00000382070;XM_005255125.4;XM_006720848.3;XM_005255124.4;XM_011522381.2	Not LoF	Likely not LoF/Not LoF	0	0	0	0	0	0	1	0	0	0	0	0	1	0	0	0	0	0	0	0	0	0	0	0
16-89280504-GCCTC-G	ANKRD11	NM_001256183.2;XM_011523056.2;NM_013275.6;XM_011523051.3;XM_017023185.1;ENST00000378330;XM_017023183.1;NM_001256182.2;ENST00000642600;XM_024450244.1;ENST00000301030;XM_011523055.2;XM_017023186.1;XM_017023187.1;XM_006721184.2;XM_011523057.2;XM_017023184.1;XM_017023182.2;XM_011523053.2;XM_011523054.2	Not LoF	Likely not LoF/Not LoF	1	1	0	0	0	0	0	1	0	0	0	0	1	0	0	0	0	0	1	0	0	0	0	0
16-89279405-GGC-G	ANKRD11	NM_001256183.2;XM_011523056.2;NM_013275.6;XM_011523051.3;XM_017023185.1;ENST00000378330;XM_017023183.1;NM_001256182.2;ENST00000642600;XM_024450244.1;ENST00000301030;XM_011523055.2;XM_017023186.1;XM_017023187.1;XM_006721184.2;XM_011523057.2;XM_017023184.1;XM_017023182.2;XM_011523053.2;XM_011523054.2	Not LoF	Likely not LoF/Not LoF	0	0	0	0	0	0	1	1	0	0	0	0	1	0	0	0	0	0	0	0	0	0	0	0
18-55588532-G-A	TCF4	ENST00000566286;NM_001243230.1	Not LoF	Likely not LoF/Not LoF	0	0	0	0	0	0	0	1	1	0	0	1	0	1	0	0	0	0	0	0	0	0	0	0
16-89283482-CTTCCT-C	ANKRD11	NM_001256183.2;XM_011523056.2;NM_013275.6;XM_011523051.3;XM_017023185.1;ENST00000378330;XM_017023183.1;NM_001256182.2;ENST00000642443;ENST00000642600;XM_024450244.1;ENST00000301030;XM_011523055.2;XM_017023186.1;XM_017023187.1;XM_006721184.2;XM_011523057.2;XM_017023184.1;XM_017023182.2;XM_011523053.2;XM_011523054.2	LoF	LoF/Likely LoF	0	0	0	0	0	0	0	1	0	0	0	0	1	0	0	0	0	0	0	0	0	0	0	0
16-89284634-GTGTTT-G	ANKRD11	NM_001256183.2;XM_011523056.2;NM_013275.6;XM_011523051.3;XM_017023185.1;ENST00000378330;XM_017023183.1;NM_001256182.2;ENST00000642600;XM_024450244.1;ENST00000301030;XM_011523055.2;XM_017023186.1;XM_017023187.1;XM_006721184.2;XM_011523057.2;XM_017023184.1;XM_017023182.2;XM_011523053.2;XM_011523054.2	Uncertain	Uncertain	0	0	0	1	0	0	0	1	0	0	0	0	1	0	0	0	0	0	1	0	0	0	0	0
17-17793411-AG-A	RAI1	XM_017024027.1;ENST00000353383;XM_017024025.1;NM_030665.4;XM_017024028.2;ENST00000640861;XM_017024026.1;ENST00000395774	LoF	LoF/Likely LoF	0	1	0	0	0	0	0	0	0	0	0	0	1	0	0	0	0	0	0	0	0	0	0	0
18-55635802-TG-T	TCF4	NM_001243226.3;ENST00000398339;ENST00000565124	Not LoF	Likely not LoF/Not LoF	1	0	0	0	0	0	0	1	1	0	0	1	0	1	0	0	0	0	0	0	0	0	0	0
17-17793588-C-T	RAI1	XM_017024027.1;ENST00000353383;XM_017024025.1;NM_030665.4;XM_017024028.2;XM_017024026.1;ENST00000395774	LoF	LoF/Likely LoF	0	0	0	0	0	0	0	1	0	0	0	0	1	0	0	0	0	0	1	0	0	0	0	0
20-32433713-CAG-C	ASXL1	ENST00000306058;XM_006723733.1;XM_006723728.3;XM_006723727.3;ENST00000651418;NM_015338.6;ENST00000620121;XM_017027705.1;ENST00000375687;XM_017027704.1;XM_006723730.4;NM_001363734.1;XM_011528648.3;XM_017027706.1;ENST00000613218;XM_011528652.2;ENST00000646985	LoF	LoF/Likely LoF	0	0	0	0	0	0	0	0	0	0	0	0	1	0	0	0	0	0	1	0	0	0	0	0
16-89288480-C-T	ANKRD11	ENST00000642333;ENST00000642695;ENST00000646838;ENST00000644784	Not LoF	Likely not LoF/Not LoF	0	0	0	0	0	0	0	1	1	1	0	0	0	0	0	1	0	0	0	0	0	0	0	0
16-89291727-G-GA	ANKRD11	XM_011523056.2;XM_011523055.2;ENST00000647213;XM_011523054.2;XM_024450244.1	Not LoF	Likely not LoF/Not LoF	0	0	0	0	0	0	0	1	1	1	0	1	0	0	0	1	0	0	0	0	0	0	0	0
17-17793784-AGC-A	RAI1	XM_017024027.1;ENST00000353383;XM_017024025.1;NM_030665.4;XM_017024028.2;ENST00000640861;XM_017024026.1;ENST00000395774	Not LoF	Likely not LoF/Not LoF	0	0	1	0	0	0	1	0	0	0	0	0	1	0	0	0	0	0	0	0	0	0	0	0
16-89300831-AT-A	ANKRD11	ENST00000567736;ENST00000566858;ENST00000647238;ENST00000563291	Not LoF	Likely not LoF/Not LoF	0	0	0	0	0	0	0	1	1	1	0	0	0	1	0	0	0	0	0	0	0	0	0	0
12-49026554-T-TCTTGA	KMT2D	XM_011538772.2;XM_006719616.3;NM_003482.4;XM_011538774.2;XM_011538771.2;XM_006719614.4;XM_011538776.2;XM_011538770.2;ENST00000301067;XM_011538773.2	LoF	LoF/Likely LoF	0	0	0	0	0	0	0	0	0	0	0	0	1	0	0	0	0	0	0	0	0	0	0	0
16-89300835-GAAAATCATAA-G	ANKRD11	ENST00000567736;ENST00000566858;ENST00000647238;ENST00000563291	Not LoF	Likely not LoF/Not LoF	0	0	0	0	0	0	0	1	1	1	0	0	0	1	0	0	0	0	0	0	0	0	0	0
17-17793787-AG-A	RAI1	XM_017024027.1;ENST00000353383;XM_017024025.1;NM_030665.4;XM_017024028.2;ENST00000640861;XM_017024026.1;ENST00000395774	Not LoF	Likely not LoF/Not LoF	0	0	1	0	0	0	1	0	0	0	0	0	1	0	0	0	0	0	0	0	0	0	0	0
16-89300850-TC-T	ANKRD11	ENST00000566858;ENST00000647238;ENST00000567736;ENST00000645664;ENST00000563291	Not LoF	Likely not LoF/Not LoF	0	0	1	0	0	0	0	1	1	1	0	0	0	1	0	0	0	0	0	0	0	0	0	0
12-116110260-C-G	MED13L	ENST00000551197	Not LoF	Likely not LoF/Not LoF	0	0	0	0	0	0	0	0	0	0	0	0	0	0	0	0	0	1	0	0	0	0	1	0
16-89300851-CCCCTTGTTCCA-C	ANKRD11	ENST00000566858;ENST00000647238;ENST00000567736;ENST00000645664;ENST00000563291	Not LoF	Likely not LoF/Not LoF	0	0	0	0	0	0	0	1	1	1	0	0	0	1	0	0	0	0	0	0	0	0	0	0
17-17793787-AGCAG-A	RAI1	XM_017024027.1;ENST00000353383;XM_017024025.1;NM_030665.4;XM_017024028.2;ENST00000640861;XM_017024026.1;ENST00000395774	Not LoF	Likely not LoF/Not LoF	0	0	1	0	0	0	1	0	0	0	0	0	1	0	0	0	0	0	0	0	0	0	0	0
19-13024666-G-GGGGATACC	NFIX	NM_001378405.1;ENST00000676441;XM_005259917.4;NM_001271043.2;ENST00000360105;ENST00000358552;XM_006722760.2;ENST00000591028	LoF	LoF/Likely LoF	0	0	0	0	0	0	0	1	0	0	0	1	0	0	0	0	0	0	0	0	0	0	0	0
16-89300862-A-T	ANKRD11	ENST00000645664	Not LoF	Likely not LoF/Not LoF	0	0	0	0	0	0	0	1	1	1	0	0	0	1	0	0	0	0	0	0	0	0	0	0
16-89301614-AG-A	ANKRD11	ENST00000644045	Not LoF	Likely not LoF/Not LoF	0	0	0	1	0	0	0	1	1	1	0	0	0	0	0	1	0	0	0	0	0	0	0	0
17-17793787-AGCAGCAG-A	RAI1	XM_017024027.1;ENST00000353383;XM_017024025.1;NM_030665.4;XM_017024028.2;ENST00000640861;XM_017024026.1;ENST00000395774	Not LoF	Likely not LoF/Not LoF	0	0	1	0	0	0	1	0	0	0	0	0	1	0	0	0	0	0	0	0	0	0	0	0
19-13025436-A-AGC	NFIX	NM_001378404.1;NM_001365902.2;ENST00000588228;ENST00000397661;ENST00000676441;NM_001365985.2;ENST00000592199;ENST00000590027;NM_002501.4;ENST00000591028;XM_005259917.4;NM_001271043.2;ENST00000585575;ENST00000587260;XM_006722760.2;ENST00000360105;NM_001378405.1;ENST00000587760;NM_001271044.3;NM_001365984.2;NM_001365983.2;ENST00000586873;ENST00000358552;NM_001365982.2	LoF	LoF/Likely LoF	1	0	0	0	0	0	0	0	0	0	0	0	0	0	0	0	0	0	1	0	0	0	0	0
19-42273403-T-TGGCGG	CIC	ENST00000572681;XM_011526663.2;XM_024451433.1;XM_011526666.2;NM_001304815.1;XM_011526661.2;XM_011526667.2;XM_011526662.2;XM_024451432.1;XM_011526660.2;XM_011526664.2;XM_011526665.2	Not LoF	Likely not LoF/Not LoF	0	1	0	0	0	0	0	1	0	0	0	0	1	1	0	0	0	0	0	0	0	0	0	0
17-17793787-AGCAGCAGCAG-A	RAI1	XM_017024027.1;ENST00000353383;XM_017024025.1;NM_030665.4;XM_017024028.2;ENST00000640861;XM_017024026.1;ENST00000395774	Not LoF	Likely not LoF/Not LoF	0	0	1	0	0	0	1	0	0	0	0	0	1	0	0	0	0	0	0	0	0	0	0	0
17-17793787-AGCAGCAGCAGCAG-A	RAI1	XM_017024027.1;ENST00000353383;XM_017024025.1;NM_030665.4;XM_017024028.2;ENST00000640861;XM_017024026.1;ENST00000395774	Not LoF	Likely not LoF/Not LoF	0	0	1	0	0	0	1	0	0	0	0	0	1	0	0	0	0	0	0	0	0	0	0	0
17-17793787-AGCAGCAGCAGCAGCAG-A	RAI1	XM_017024027.1;ENST00000353383;XM_017024025.1;NM_030665.4;XM_017024028.2;ENST00000640861;XM_017024026.1;ENST00000395774	Not LoF	Likely not LoF/Not LoF	0	0	1	0	0	0	1	0	0	0	0	0	1	0	0	0	0	0	0	0	0	0	0	0
20-32433468-CTG-C	ASXL1	ENST00000306058;XM_006723733.1;XM_006723728.3;XM_006723727.3;ENST00000651418;NM_015338.6;ENST00000620121;XM_017027705.1;ENST00000375687;XM_017027704.1;XM_006723730.4;NM_001363734.1;XM_011528648.3;XM_017027706.1;ENST00000613218;XM_011528652.2;ENST00000646985	Not LoF	Likely not LoF/Not LoF	0	1	0	0	0	0	0	0	0	0	0	0	1	0	0	0	0	0	1	0	0	0	0	0
20-32434442-C-A	ASXL1	ENST00000651418	LoF	LoF/Likely LoF	0	0	0	0	0	0	0	0	0	0	0	0	1	0	0	0	0	0	1	0	0	0	0	0
19-42287450-G-A	CIC	ENST00000572681;XM_011526663.2;XM_024451433.1;ENST00000575354;XM_005258675.2;XM_011526666.2;NM_001304815.1;XM_011526661.2;ENST00000160740;XM_011526667.2;XM_011526662.2;XM_024451432.1;XM_005258673.2;XM_011526660.2;XM_005258674.2;XM_011526664.2;NM_015125.4;XM_011526665.2	Not LoF	Likely not LoF/Not LoF	0	1	0	0	0	0	0	0	0	0	0	0	0	0	0	0	0	0	1	0	1	0	0	0
17-17794817-CAA-C	RAI1	XM_017024027.1;ENST00000353383;XM_017024025.1;NM_030665.4;XM_017024028.2;ENST00000640861;XM_017024026.1;ENST00000395774	Uncertain	Uncertain	0	0	0	1	0	0	0	0	0	0	0	0	1	0	0	0	0	0	0	0	0	0	0	0
20-32431652-C-T	ASXL1	ENST00000306058;XM_006723733.1;XM_006723728.3;XM_006723727.3;ENST00000651418;NM_015338.6;ENST00000620121;XM_017027705.1;ENST00000375687;XM_017027704.1;XM_006723730.4;NM_001363734.1;XM_011528648.3;XM_017027706.1;ENST00000613218;XM_011528652.2;ENST00000646985	LoF	LoF/Likely LoF	0	0	0	0	0	0	0	0	0	0	0	0	0	0	0	0	0	0	0	0	0	0	0	0
20-32433480-C-T	ASXL1	ENST00000306058;XM_006723733.1;XM_006723728.3;XM_006723727.3;ENST00000651418;NM_015338.6;ENST00000620121;XM_017027705.1;ENST00000375687;XM_017027704.1;XM_006723730.4;NM_001363734.1;XM_011528648.3;XM_017027706.1;ENST00000613218;XM_011528652.2;ENST00000646985	Uncertain	Uncertain	0	0	0	1	0	0	0	0	0	0	0	0	1	0	0	0	0	0	1	0	0	0	0	0
19-42290707-GT-G	CIC	ENST00000572681;XM_011526663.2;XM_024451433.1;ENST00000575354;XM_005258675.2;XM_011526666.2;NM_001304815.1;XM_011526661.2;ENST00000160740;XM_011526667.2;XM_011526662.2;XM_024451432.1;XM_005258673.2;XM_011526660.2;XM_005258674.2;XM_011526664.2;NM_015125.4;XM_011526665.2	Not LoF	Likely not LoF/Not LoF	0	0	0	0	0	0	1	0	1	0	0	0	1	0	0	0	0	0	0	0	0	0	0	0
19-42290709-GCCCTCCGCCCCCGCCCC-G	CIC	ENST00000572681;XM_011526663.2;XM_024451433.1;ENST00000575354;XM_005258675.2;XM_011526666.2;NM_001304815.1;XM_011526661.2;ENST00000160740;XM_011526667.2;XM_011526662.2;XM_024451432.1;XM_005258673.2;XM_011526660.2;XM_005258674.2;XM_011526664.2;NM_015125.4;XM_011526665.2	Not LoF	Likely not LoF/Not LoF	0	0	0	0	0	0	1	0	1	0	0	0	1	0	0	0	0	0	0	0	0	0	0	0
20-32433732-C-T	ASXL1	ENST00000306058;XM_006723733.1;XM_006723728.3;XM_006723727.3;ENST00000651418;NM_015338.6;ENST00000620121;XM_017027705.1;ENST00000375687;XM_017027704.1;XM_006723730.4;NM_001363734.1;XM_011528648.3;XM_017027706.1;ENST00000613218;XM_011528652.2;ENST00000646985	LoF	LoF/Likely LoF	0	0	0	0	0	0	0	0	0	0	0	0	1	0	0	0	0	0	1	0	0	0	0	0
17-17794827-GC-G	RAI1	XM_017024027.1;ENST00000353383;XM_017024025.1;NM_030665.4;XM_017024028.2;ENST00000640861;XM_017024026.1;ENST00000395774	Uncertain	Uncertain	0	0	0	1	0	0	0	0	0	0	0	0	1	0	0	0	0	0	0	0	0	0	0	0
20-32434486-CAG-C	ASXL1	ENST00000651418	Not LoF	Likely not LoF/Not LoF	0	1	0	0	0	0	0	0	0	0	0	0	1	0	0	0	0	0	1	0	0	0	0	0
20-32432915-C-T	ASXL1	ENST00000306058;XM_006723733.1;XM_006723728.3;XM_006723727.3;ENST00000651418;NM_015338.6;ENST00000620121;XM_017027705.1;ENST00000375687;XM_017027704.1;XM_006723730.4;NM_001363734.1;XM_011528648.3;XM_017027706.1;ENST00000613218;XM_011528652.2;ENST00000646985	Uncertain	Uncertain	0	0	0	1	0	0	0	0	0	0	0	0	0	0	0	0	0	0	0	0	0	0	0	0
17-17798407-AGGAGCACT-A	RAI1	XM_017024027.1;ENST00000353383;XM_017024025.1;ENST00000583166;NM_030665.4;XM_017024028.2;ENST00000640861;XM_017024026.1	LoF	LoF/Likely LoF	0	0	0	0	0	0	0	1	0	0	0	0	0	0	0	0	0	0	0	0	0	0	0	0
20-32433735-G-T	ASXL1	ENST00000306058;XM_006723733.1;XM_006723728.3;XM_006723727.3;ENST00000651418;NM_015338.6;ENST00000620121;XM_017027705.1;ENST00000375687;XM_017027704.1;XM_006723730.4;NM_001363734.1;XM_011528648.3;XM_017027706.1;ENST00000613218;XM_011528652.2;ENST00000646985	LoF	LoF/Likely LoF	0	0	0	0	0	0	0	0	0	0	0	0	1	0	0	0	0	0	0	0	0	0	0	0
19-42291394-G-GTCCTGGCTGCCACTGCACCCAC	CIC	ENST00000572681;XM_011526663.2;XM_024451433.1;ENST00000575354;XM_005258675.2;XM_011526666.2;NM_001304815.1;XM_011526661.2;ENST00000160740;XM_011526667.2;XM_011526662.2;XM_024451432.1;XM_005258673.2;XM_011526660.2;XM_005258674.2;XM_011526664.2;NM_015125.4;XM_011526665.2	Uncertain	Uncertain	0	0	0	1	0	0	0	0	0	0	0	0	1	0	0	0	0	0	0	0	0	0	0	0
17-46031480-CTG-C	KANSL1	XM_011524631.3;NM_015443.4;XM_017024488.2;XM_011524630.3;ENST00000432791;XM_011524632.3;ENST00000572904;XM_011524628.3;XM_006721823.2;NM_001193465.1;ENST00000648792;ENST00000638275;ENST00000262419;XM_011524629.3;ENST00000575318;ENST00000574590;NM_001193466.2;XM_006721824.4	Not LoF	Likely not LoF/Not LoF	0	0	0	0	0	0	0	0	0	1	0	0	0	0	0	0	0	0	0	0	0	0	0	0
17-46031704-C-CTGTA	KANSL1	XM_011524631.3;NM_015443.4;XM_017024488.2;XM_011524630.3;ENST00000432791;XM_011524632.3;ENST00000572904;XM_011524628.3;XM_006721823.2;NM_001193465.1;ENST00000648792;ENST00000638275;ENST00000262419;XM_011524629.3;ENST00000575318;ENST00000574590;NM_001193466.2;XM_006721824.4	Not LoF	Likely not LoF/Not LoF	0	0	0	0	0	0	0	0	0	1	0	0	0	0	0	0	0	0	0	0	0	1	0	0
19-42291586-G-GCC	CIC	ENST00000572681;XM_011526663.2;XM_024451433.1;ENST00000575354;XM_005258675.2;XM_011526666.2;NM_001304815.1;XM_011526661.2;ENST00000160740;XM_011526667.2;XM_011526662.2;XM_024451432.1;XM_005258673.2;XM_011526660.2;XM_005258674.2;XM_011526664.2;NM_015125.4;XM_011526665.2	Likely not LoF	Likely not LoF/Not LoF	0	1	1	1	0	0	0	0	0	0	0	0	0	0	0	0	0	0	0	0	0	0	0	0
20-32433312-C-T	ASXL1	ENST00000306058;XM_006723733.1;XM_006723728.3;XM_006723727.3;ENST00000651418;NM_015338.6;ENST00000620121;XM_017027705.1;ENST00000375687;XM_017027704.1;XM_006723730.4;NM_001363734.1;XM_011528648.3;XM_017027706.1;ENST00000613218;XM_011528652.2;ENST00000646985	LoF	LoF/Likely LoF	0	0	0	0	0	0	0	0	0	0	0	0	1	0	0	0	0	0	1	0	0	0	0	0
17-46031704-C-T	KANSL1	XM_011524631.3;NM_015443.4;XM_017024488.2;XM_011524630.3;ENST00000432791;XM_011524632.3;ENST00000572904;XM_011524628.3;XM_006721823.2;NM_001193465.1;ENST00000648792;ENST00000638275;ENST00000262419;XM_011524629.3;ENST00000575318;ENST00000574590;NM_001193466.2;XM_006721824.4	Not LoF	Likely not LoF/Not LoF	0	0	0	0	0	0	0	0	0	1	0	0	0	0	0	0	0	0	1	1	0	0	0	0
20-32433739-CTG-C	ASXL1	ENST00000306058;XM_006723733.1;XM_006723728.3;XM_006723727.3;ENST00000651418;NM_015338.6;ENST00000620121;XM_017027705.1;ENST00000375687;XM_017027704.1;XM_006723730.4;NM_001363734.1;XM_011528648.3;XM_017027706.1;ENST00000613218;XM_011528652.2;ENST00000646985	LoF	LoF/Likely LoF	0	0	0	0	0	0	0	0	0	0	0	0	1	0	0	0	0	0	1	0	0	0	0	0
20-32433529-C-A	ASXL1	ENST00000306058;XM_006723733.1;XM_006723728.3;XM_006723727.3;ENST00000651418;NM_015338.6;ENST00000620121;XM_017027705.1;ENST00000375687;XM_017027704.1;XM_006723730.4;NM_001363734.1;XM_011528648.3;XM_017027706.1;ENST00000613218;XM_011528652.2;ENST00000646985	Uncertain	Uncertain	0	0	0	1	0	0	0	0	0	0	0	0	1	0	0	0	0	0	1	0	0	0	0	0
19-42292567-A-G	CIC	ENST00000572681;XM_005258675.2;ENST00000160740;XM_011526662.2;XM_005258673.2;XM_011526664.2	Uncertain	Uncertain	0	1	0	0	0	0	0	0	0	0	0	0	0	0	1	0	0	0	1	0	0	0	1	0
17-46034208-T-TG	KANSL1	XM_011524630.3;ENST00000432791;ENST00000639150;XM_011524628.3;XM_006721823.2;NM_001193465.1;ENST00000262419;NM_015443.4;ENST00000575318;XM_006721824.4;XM_011524631.3;XM_017024488.2;XM_011524632.3;ENST00000648792;ENST00000638275;ENST00000572904;ENST00000639531;ENST00000640636;ENST00000639467;XM_011524629.3;ENST00000574590;NM_001193466.2	Uncertain	Uncertain	0	0	0	1	0	0	0	0	0	0	0	0	0	0	0	0	0	0	0	0	0	0	0	0
20-32433315-C-T	ASXL1	ENST00000306058;XM_006723733.1;XM_006723728.3;XM_006723727.3;ENST00000651418;NM_015338.6;ENST00000620121;XM_017027705.1;ENST00000375687;XM_017027704.1;XM_006723730.4;NM_001363734.1;XM_011528648.3;XM_017027706.1;ENST00000613218;XM_011528652.2;ENST00000646985	LoF	LoF/Likely LoF	0	0	0	0	0	0	0	0	0	0	0	0	1	0	0	0	0	0	0	0	0	0	0	0
17-46171276-G-A	KANSL1	XM_011524630.3;ENST00000432791;XM_011524628.3;XM_006721823.2;NM_001193465.1;ENST00000262419;ENST00000639853;NM_015443.4;XM_017024489.1;ENST00000575318;XM_006721824.4;XM_011524631.3;XM_017024488.2;ENST00000648792;ENST00000638275;ENST00000571698;ENST00000572904;ENST00000639531;XM_011524629.3;ENST00000574590;NM_001193466.2	LoF	LoF/Likely LoF	0	0	0	0	0	0	0	0	0	0	0	0	1	0	0	0	0	0	1	0	0	0	0	0
17-46171334-CAG-C	KANSL1	XM_011524630.3;ENST00000432791;XM_011524628.3;XM_006721823.2;NM_001193465.1;ENST00000262419;ENST00000639853;NM_015443.4;XM_017024489.1;ENST00000575318;XM_006721824.4;XM_011524631.3;XM_017024488.2;ENST00000648792;ENST00000638275;ENST00000571698;ENST00000572904;ENST00000639531;XM_011524629.3;ENST00000574590;NM_001193466.2	LoF	LoF/Likely LoF	0	0	0	0	0	0	0	0	0	0	0	0	1	0	0	0	0	0	1	0	0	0	0	0
20-32433749-GGA-G	ASXL1	ENST00000306058;XM_006723733.1;XM_006723728.3;XM_006723727.3;ENST00000651418;NM_015338.6;ENST00000620121;XM_017027705.1;ENST00000375687;XM_017027704.1;XM_006723730.4;NM_001363734.1;XM_011528648.3;XM_017027706.1;ENST00000613218;XM_011528652.2;ENST00000646985	Not LoF	Likely not LoF/Not LoF	0	1	0	0	0	0	0	0	0	0	0	0	1	0	0	0	0	0	1	0	0	0	0	0
17-46171364-A-AC	KANSL1	XM_011524630.3;ENST00000432791;XM_011524628.3;XM_006721823.2;NM_001193465.1;ENST00000262419;ENST00000639853;NM_015443.4;XM_017024489.1;ENST00000575318;XM_006721824.4;XM_011524631.3;XM_017024488.2;ENST00000648792;ENST00000638275;ENST00000571698;ENST00000572904;ENST00000639531;XM_011524629.3;ENST00000574590;NM_001193466.2	Likely not LoF	Likely not LoF/Not LoF	0	0	1	0	0	0	0	0	0	0	0	0	1	0	0	0	0	0	0	0	0	0	0	0
20-32433783-C-T	ASXL1	ENST00000306058;XM_006723733.1;XM_006723728.3;XM_006723727.3;ENST00000651418;NM_015338.6;ENST00000620121;XM_017027705.1;ENST00000375687;XM_017027704.1;XM_006723730.4;NM_001363734.1;XM_011528648.3;XM_017027706.1;ENST00000613218;XM_011528652.2;ENST00000646985	Not LoF	Likely not LoF/Not LoF	0	1	0	0	0	0	0	0	0	0	0	0	1	0	0	0	0	0	1	0	0	0	0	0
18-22171966-CGCCGCGCG-C	GATA6	NM_005257.6;ENST00000269216;ENST00000581694	Likely LoF	LoF/Likely LoF	0	1	0	0	0	0	0	0	0	0	0	0	1	0	0	0	0	0	1	0	0	0	0	0
20-32433327-C-T	ASXL1	ENST00000306058;XM_006723733.1;XM_006723728.3;XM_006723727.3;ENST00000651418;NM_015338.6;ENST00000620121;XM_017027705.1;ENST00000375687;XM_017027704.1;XM_006723730.4;NM_001363734.1;XM_011528648.3;XM_017027706.1;ENST00000613218;XM_011528652.2;ENST00000646985	LoF	LoF/Likely LoF	0	0	0	0	0	0	0	0	0	0	0	0	1	0	0	0	0	0	1	0	0	0	0	0
20-32433786-G-GCGGCCTCTGCATCCTTTCC	ASXL1	ENST00000306058;XM_006723733.1;XM_006723728.3;XM_006723727.3;ENST00000651418;NM_015338.6;ENST00000620121;XM_017027705.1;ENST00000375687;XM_017027704.1;XM_006723730.4;NM_001363734.1;XM_011528648.3;XM_017027706.1;ENST00000613218;XM_011528652.2;ENST00000646985	Not LoF	Likely not LoF/Not LoF	0	1	0	0	0	0	0	0	0	0	0	0	1	0	0	0	0	0	1	0	0	0	0	0
18-33645003-G-A	ASXL3	XM_017026014.2;ENST00000269197;XM_017026012.1;NM_030632.3;XM_011526213.2;XM_011526212.1;XM_024451269.1;XM_017026013.1;XM_005258356.1;XM_011526206.2;ENST00000642541;XM_011526205.2;XM_011526209.1	Not LoF	Likely not LoF/Not LoF	0	1	0	0	0	0	0	0	0	0	0	0	0	0	0	0	0	0	1	0	0	0	0	0
20-32434474-C-T	ASXL1	ENST00000651418	Not LoF	Likely not LoF/Not LoF	0	1	0	0	0	0	0	0	0	0	0	0	1	0	0	0	0	0	1	0	0	0	0	0
18-33743208-CTTCCA-C	ASXL3	XM_017026014.2;ENST00000269197;XM_017026012.1;NM_030632.3;XM_011526213.2;XM_011526212.1;XM_024451269.1;XM_017026013.1;XM_005258356.1;XM_011526206.2;ENST00000642541;XM_011526205.2;XM_011526209.1	Uncertain	Uncertain	0	0	0	1	0	0	0	0	0	0	0	0	1	0	0	0	0	0	0	0	0	0	0	0
18-55234435-G-T	TCF4	ENST00000635822	Uncertain	Uncertain	0	0	0	0	0	0	0	1	1	0	0	0	0	0	0	1	0	0	0	0	0	0	0	0
18-55403696-G-A	TCF4	ENST00000544241;NM_001243232.1;ENST00000564228;XM_017025952.2;XM_005266749.4;ENST00000630828;XM_017025953.2;NM_001306208.1	Not LoF	Likely not LoF/Not LoF	0	0	0	0	0	0	0	1	0	0	0	1	0	1	0	0	0	0	0	0	0	0	0	0
18-55585871-TCTCTCA-T	TCF4	ENST00000568147	Not LoF	Likely not LoF/Not LoF	0	0	0	0	0	0	0	1	0	0	0	1	0	0	0	1	1	0	0	0	0	1	0	0
20-32359335-G-A	ASXL1	NM_001363734.1;XM_006723728.3;ENST00000497249;ENST00000646985	Uncertain	Uncertain	0	0	0	0	0	0	0	1	1	0	0	1	0	0	0	1	0	0	0	0	0	0	0	0
20-32433807-G-T	ASXL1	ENST00000306058;XM_006723733.1;XM_006723728.3;XM_006723727.3;ENST00000651418;NM_015338.6;ENST00000620121;XM_017027705.1;ENST00000375687;XM_017027704.1;XM_006723730.4;NM_001363734.1;XM_011528648.3;XM_017027706.1;ENST00000613218;XM_011528652.2;ENST00000646985	LoF	LoF/Likely LoF	0	0	0	0	0	0	0	0	0	0	0	0	1	0	0	0	0	0	0	0	0	0	0	0
19-42292958-G-A	CIC	ENST00000572681;XM_024451433.1;XM_005258675.2;XM_011526661.2;ENST00000160740;XM_024451432.1;XM_005258673.2;XM_005258674.2;XM_011526664.2	Likely not LoF	Likely not LoF/Not LoF	0	0	0	0	0	0	0	1	0	0	0	0	0	0	0	0	0	0	0	0	0	0	1	0
20-32359760-ATT-A	ASXL1	ENST00000306058;ENST00000375689	Likely LoF	LoF/Likely LoF	0	0	0	0	0	0	0	1	1	0	0	1	0	0	0	0	0	0	0	0	0	0	0	0
19-42293933-A-T	CIC	ENST00000576505;XM_024451433.1;ENST00000575354;NM_001304815.1;XM_011526661.2;ENST00000160740;XM_011526662.2;XM_005258673.2;XM_011526660.2;XM_011526664.2;NM_015125.4;XM_011526665.2	Uncertain	Uncertain	0	0	0	0	0	0	0	0	0	0	0	0	0	0	0	0	0	0	0	0	0	0	1	0
19-13024710-GC-G	NFIX	NM_001378405.1;ENST00000591028	Not LoF	Likely not LoF/Not LoF	0	0	0	0	0	0	0	1	0	0	0	1	0	1	0	0	0	0	0	0	0	0	0	0
19-42293934-G-A	CIC	ENST00000576505;XM_024451433.1;ENST00000575354;NM_001304815.1;XM_011526661.2;ENST00000160740;XM_011526662.2;XM_005258673.2;XM_011526660.2;XM_011526664.2;NM_015125.4;XM_011526665.2	Likely not LoF	Likely not LoF/Not LoF	0	0	0	0	0	0	0	0	0	0	1	0	0	0	0	0	0	0	0	0	0	0	1	0
19-42295140-C-CCAGCCCTCCCCCCCACCCCCAGGTCCCTCCA	CIC	ENST00000572681;XM_011526663.2;ENST00000576505;XM_024451433.1;ENST00000575354;XM_005258675.2;XM_011526666.2;NM_001304815.1;XM_011526661.2;ENST00000160740;XM_011526662.2;XM_024451432.1;XM_005258673.2;XM_011526660.2;XM_005258674.2;XM_011526664.2;NM_015125.4;XM_011526665.2	Not LoF	Likely not LoF/Not LoF	0	0	0	1	0	0	0	0	0	1	0	0	0	0	0	0	0	0	0	0	0	0	0	0
20-32433822-C-CTTGAAGA	ASXL1	ENST00000306058;XM_006723733.1;XM_006723728.3;XM_006723727.3;ENST00000651418;NM_015338.6;ENST00000620121;XM_017027705.1;ENST00000375687;XM_017027704.1;XM_006723730.4;NM_001363734.1;XM_011528648.3;XM_017027706.1;ENST00000613218;XM_011528652.2;ENST00000646985	Not LoF	Likely not LoF/Not LoF	0	1	0	1	0	0	0	0	0	0	0	0	1	0	0	0	0	0	1	0	0	0	0	0
19-42295185-CAGGT-C	CIC	ENST00000572681;XM_011526663.2;ENST00000576505;XM_024451433.1;ENST00000575354;XM_005258675.2;XM_011526666.2;NM_001304815.1;XM_011526661.2;ENST00000160740;XM_011526662.2;XM_024451432.1;XM_005258673.2;XM_011526660.2;XM_005258674.2;XM_011526664.2;NM_015125.4;XM_011526665.2	Not LoF	Likely not LoF/Not LoF	1	0	0	0	0	0	0	0	0	1	0	0	0	0	0	0	0	0	0	0	0	0	0	0
20-32367725-A-G	ASXL1	ENST00000645688;XM_006723728.3;ENST00000651418;ENST00000497249;NM_015338.6;NM_001164603.1;ENST00000643168;XM_017027705.1;ENST00000375687;XM_017027704.1;XM_006723730.4;NM_001363734.1;XM_017027706.1;XM_011528652.2;ENST00000375689;ENST00000646367;ENST00000646985	Not LoF	Likely not LoF/Not LoF	0	0	0	0	0	0	0	0	0	0	0	0	0	1	0	0	0	0	0	1	0	0	0	0
20-32428378-C-T	ASXL1	ENST00000306058;XM_006723727.3;XM_006723728.3;ENST00000651418;ENST00000620121;NM_015338.6;ENST00000643168;XM_017027705.1;ENST00000375687;XM_017027704.1;XM_006723730.4;NM_001363734.1;XM_011528648.3;XM_017027706.1;ENST00000613218;XM_011528652.2;ENST00000646985	Uncertain	Uncertain	0	0	0	1	0	0	0	0	0	0	0	0	0	0	0	0	0	0	0	0	0	0	0	0
20-32429336-A-G	ASXL1	ENST00000306058;XM_006723727.3;XM_006723728.3;ENST00000651418;ENST00000620121;NM_015338.6;ENST00000643168;XM_017027705.1;ENST00000375687;XM_017027704.1;XM_006723730.4;NM_001363734.1;XM_011528648.3;XM_017027706.1;ENST00000613218;XM_011528652.2;ENST00000646985	Not LoF	Likely not LoF/Not LoF	0	0	0	0	0	0	0	0	0	0	0	0	0	0	0	0	0	0	0	1	0	0	0	0
20-32434483-T-TA	ASXL1	ENST00000651418	LoF	LoF/Likely LoF	0	0	0	0	0	0	0	0	0	0	0	0	1	0	0	0	0	0	1	0	0	0	0	0
20-32438428-A-G	ASXL1	ENST00000651418	Not LoF	Likely not LoF/Not LoF	0	0	0	1	0	0	0	0	0	1	0	0	0	0	0	0	0	0	0	0	0	1	0	0
20-32433839-C-CT	ASXL1	ENST00000306058;XM_006723733.1;XM_006723728.3;XM_006723727.3;ENST00000651418;NM_015338.6;ENST00000620121;XM_017027705.1;ENST00000375687;XM_017027704.1;XM_006723730.4;NM_001363734.1;XM_011528648.3;XM_017027706.1;ENST00000613218;XM_011528652.2;ENST00000646985	LoF	LoF/Likely LoF	0	0	0	0	0	0	0	0	0	0	0	0	1	0	0	0	0	0	0	0	0	0	0	0
20-32433373-C-G	ASXL1	ENST00000306058;XM_006723733.1;XM_006723728.3;XM_006723727.3;ENST00000651418;NM_015338.6;ENST00000620121;XM_017027705.1;ENST00000375687;XM_017027704.1;XM_006723730.4;NM_001363734.1;XM_011528648.3;XM_017027706.1;ENST00000613218;XM_011528652.2;ENST00000646985	LoF	LoF/Likely LoF	0	0	0	0	0	0	0	0	0	0	0	0	1	0	0	0	0	0	1	0	0	0	0	0
20-32433565-C-CTGACCCA	ASXL1	ENST00000306058;XM_006723733.1;XM_006723728.3;XM_006723727.3;ENST00000651418;NM_015338.6;ENST00000620121;XM_017027705.1;ENST00000375687;XM_017027704.1;XM_006723730.4;NM_001363734.1;XM_011528648.3;XM_017027706.1;ENST00000613218;XM_011528652.2;ENST00000646985	Not LoF	Likely not LoF/Not LoF	0	1	0	0	0	0	0	0	0	0	0	0	1	0	0	0	0	0	1	0	0	0	0	0
20-32433408-C-T	ASXL1	ENST00000306058;XM_006723733.1;XM_006723728.3;XM_006723727.3;ENST00000651418;NM_015338.6;ENST00000620121;XM_017027705.1;ENST00000375687;XM_017027704.1;XM_006723730.4;NM_001363734.1;XM_011528648.3;XM_017027706.1;ENST00000613218;XM_011528652.2;ENST00000646985	LoF	LoF/Likely LoF	0	0	0	0	0	0	0	0	0	0	0	0	1	0	0	0	0	0	1	0	0	0	0	0
20-32433447-C-T	ASXL1	ENST00000306058;XM_006723733.1;XM_006723728.3;XM_006723727.3;ENST00000651418;NM_015338.6;ENST00000620121;XM_017027705.1;ENST00000375687;XM_017027704.1;XM_006723730.4;NM_001363734.1;XM_011528648.3;XM_017027706.1;ENST00000613218;XM_011528652.2;ENST00000646985	Likely LoF	LoF/Likely LoF	0	0	0	0	0	0	0	0	0	0	0	0	1	0	0	0	0	0	1	0	0	0	0	0
20-32433587-T-TC	ASXL1	ENST00000306058;XM_006723733.1;XM_006723728.3;XM_006723727.3;ENST00000651418;NM_015338.6;ENST00000620121;XM_017027705.1;ENST00000375687;XM_017027704.1;XM_006723730.4;NM_001363734.1;XM_011528648.3;XM_017027706.1;ENST00000613218;XM_011528652.2;ENST00000646985	LoF	LoF/Likely LoF	0	0	0	0	0	0	0	0	0	0	0	0	1	0	0	0	0	0	1	0	0	0	0	0
20-32433845-T-TA	ASXL1	ENST00000306058;XM_006723733.1;XM_006723728.3;XM_006723727.3;ENST00000651418;NM_015338.6;ENST00000620121;XM_017027705.1;ENST00000375687;XM_017027704.1;XM_006723730.4;NM_001363734.1;XM_011528648.3;XM_017027706.1;ENST00000613218;XM_011528652.2;ENST00000646985	Uncertain	Uncertain	0	0	0	1	0	0	0	0	0	0	0	0	1	0	0	0	0	0	0	0	0	0	0	0
20-32433669-C-T	ASXL1	ENST00000306058;XM_006723733.1;XM_006723728.3;XM_006723727.3;ENST00000651418;NM_015338.6;ENST00000620121;XM_017027705.1;ENST00000375687;XM_017027704.1;XM_006723730.4;NM_001363734.1;XM_011528648.3;XM_017027706.1;ENST00000613218;XM_011528652.2;ENST00000646985	LoF	LoF/Likely LoF	0	0	0	0	0	0	0	0	0	0	0	0	1	0	0	0	0	0	0	0	0	0	0	0
20-50889958-C-T	ADNP	ENST00000644386	Uncertain	Uncertain	0	0	0	0	0	0	0	1	1	0	0	0	0	0	0	1	0	0	0	0	0	0	1	0
20-32434430-A-G	ASXL1	ENST00000306058;XM_006723733.1;XM_006723728.3;XM_006723727.3;ENST00000651418;NM_015338.6;ENST00000620121;XM_017027705.1;ENST00000375687;XM_017027704.1;XM_006723730.4;NM_001363734.1;XM_011528648.3;XM_017027706.1;ENST00000613218;XM_011528652.2;ENST00000646985	LoF	LoF/Likely LoF	0	0	0	0	0	0	0	0	0	0	0	0	1	0	0	0	0	0	1	0	0	0	0	0
20-32437053-C-CAGTT	ASXL1	ENST00000306058;XM_006723733.1;XM_006723728.3;XM_006723727.3;ENST00000620121;NM_015338.6;XM_017027705.1;ENST00000375687;XM_017027704.1;XM_006723730.4;NM_001363734.1;XM_011528648.3;XM_017027706.1;ENST00000613218;XM_011528652.2;ENST00000646985	Not LoF	Likely not LoF/Not LoF	0	1	0	0	0	0	0	0	0	1	0	0	1	0	0	0	0	0	1	0	0	0	0	0
20-50891666-C-CT	ADNP	NM_001347511.2;ENST00000621696;ENST00000396029;NM_015339.5;ENST00000371602;XM_017027759.1;ENST00000645081;NM_001282532.1;XM_011528748.2;NM_001282531.3;ENST00000396032;NM_181442.4;XM_011528747.2;ENST00000349014;XM_017027758.1;ENST00000673732	Not LoF	Likely not LoF/Not LoF	0	0	1	0	0	0	0	0	0	1	0	0	1	0	0	0	0	0	0	0	0	0	0	0
20-32434486-C-T	ASXL1	ENST00000651418	LoF	LoF/Likely LoF	0	0	0	0	0	0	0	0	0	0	0	0	1	0	0	0	0	0	0	0	0	0	0	0
20-32436510-T-TA	ASXL1	ENST00000306058;XM_006723733.1;XM_006723728.3;XM_006723727.3;ENST00000620121;NM_015338.6;XM_017027705.1;ENST00000375687;XM_017027704.1;XM_006723730.4;NM_001363734.1;XM_011528648.3;XM_017027706.1;ENST00000613218;XM_011528652.2;ENST00000646985	Not LoF	Likely not LoF/Not LoF	0	1	0	0	0	0	0	0	0	1	0	0	1	0	0	0	0	0	1	0	0	0	0	0
20-32436476-CA-C	ASXL1	ENST00000306058;XM_006723733.1;XM_006723728.3;XM_006723727.3;ENST00000620121;NM_015338.6;XM_017027705.1;ENST00000375687;XM_017027704.1;XM_006723730.4;NM_001363734.1;XM_011528648.3;XM_017027706.1;ENST00000613218;XM_011528652.2;ENST00000646985	Not LoF	Likely not LoF/Not LoF	0	0	0	0	0	0	0	0	0	1	0	0	1	0	0	0	0	0	1	0	0	0	0	0
20-32434562-T-TTAAA	ASXL1	ENST00000651418	Uncertain	Uncertain	0	0	0	1	0	0	0	0	0	0	0	0	1	0	0	0	0	0	0	0	0	0	0	0
20-50891726-C-T	ADNP	NM_001347511.2;ENST00000621696;ENST00000396029;NM_015339.5;ENST00000371602;XM_017027759.1;ENST00000645081;NM_001282532.1;XM_011528748.2;NM_001282531.3;ENST00000396032;NM_181442.4;XM_011528747.2;ENST00000349014;XM_017027758.1;ENST00000673732	Not LoF	Likely not LoF/Not LoF	0	0	0	0	0	0	0	0	0	1	0	0	1	0	0	0	0	0	1	0	0	0	0	0
20-32434490-T-TA	ASXL1	ENST00000651418	LoF	LoF/Likely LoF	0	0	0	0	0	0	0	0	0	0	0	0	1	0	0	0	0	0	0	0	0	0	0	0
20-32434485-C-G	ASXL1	ENST00000651418	LoF	LoF/Likely LoF	0	0	0	0	0	0	0	0	0	0	0	0	1	0	0	0	0	0	1	0	0	0	0	0
20-50889959-T-C	ADNP	ENST00000644386	Uncertain	Uncertain	0	0	0	0	0	0	0	1	1	0	0	0	0	0	0	1	0	0	0	0	0	0	1	0
20-32434485-C-A	ASXL1	ENST00000651418	LoF	LoF/Likely LoF	0	0	0	0	0	0	0	0	0	0	0	0	1	0	0	0	0	0	1	0	0	0	0	0
20-50891641-GCTCT-G	ADNP	NM_001347511.2;ENST00000621696;ENST00000396029;NM_015339.5;ENST00000371602;XM_017027759.1;ENST00000645081;NM_001282532.1;XM_011528748.2;NM_001282531.3;ENST00000396032;NM_181442.4;XM_011528747.2;ENST00000349014;XM_017027758.1;ENST00000673732	Not LoF	Likely not LoF/Not LoF	0	0	0	0	0	0	0	0	0	1	0	0	1	0	0	0	0	0	0	0	0	0	0	0
20-50891746-C-A	ADNP	NM_001347511.2;ENST00000621696;ENST00000396029;NM_015339.5;ENST00000371602;XM_017027759.1;ENST00000645081;NM_001282532.1;XM_011528748.2;NM_001282531.3;ENST00000396032;NM_181442.4;XM_011528747.2;ENST00000349014;XM_017027758.1;ENST00000673732	Not LoF	Likely not LoF/Not LoF	0	0	0	0	0	0	1	0	0	0	0	0	1	0	0	0	0	0	0	0	0	0	0	0
22-50705972-G-T	SHANK3	ENST00000664402	Likely LoF	LoF/Likely LoF	0	0	0	1	0	0	0	1	0	0	1	1	0	0	0	1	0	0	0	0	0	0	0	0
20-50892319-CA-C	ADNP	NM_001347511.2;ENST00000621696;ENST00000396029;NM_015339.5;ENST00000371602;XM_017027759.1;ENST00000645081;NM_001282532.1;XM_011528748.2;NM_001282531.3;ENST00000396032;NM_181442.4;XM_011528747.2;ENST00000349014;XM_017027758.1;ENST00000673732	LoF	LoF/Likely LoF	0	0	0	0	0	0	0	0	0	0	0	0	1	0	0	0	0	0	0	0	0	0	0	0
21-33576378-G-GA	SON	ENST00000356577;ENST00000381692;NM_001291412.2;NM_138927.4	Not LoF	Likely not LoF/Not LoF	0	1	0	0	0	0	1	1	0	0	0	0	0	0	1	0	0	0	1	0	0	0	0	0
21-33576390-GA-G	SON	ENST00000356577;ENST00000381692;NM_001291412.2;NM_138927.4	Not LoF	Likely not LoF/Not LoF	0	1	0	0	0	0	1	1	0	0	0	0	0	0	1	0	0	0	1	0	0	0	0	0
20-50892715-AATGGATACATTTGTAGGTG-A	ADNP	NM_001347511.2;ENST00000621696;ENST00000396029;NM_015339.5;ENST00000371602;XM_017027759.1;ENST00000645081;NM_001282532.1;XM_011528748.2;NM_001282531.3;ENST00000396032;NM_181442.4;XM_011528747.2;ENST00000349014;XM_017027758.1;ENST00000673732	LoF	LoF/Likely LoF	0	0	0	0	0	0	0	0	0	0	0	0	1	0	0	0	0	0	0	0	0	0	0	0
20-50928663-A-T	ADNP	ENST00000673732	Uncertain	Uncertain	0	0	0	1	0	0	0	1	0	0	0	0	0	0	0	1	0	0	0	0	0	0	0	0
22-50715048-G-A	SHANK3	ENST00000262795;ENST00000445220;NM_001372044.1;ENST00000664402	Not LoF	Likely not LoF/Not LoF	0	1	0	0	0	0	0	0	0	0	0	0	0	0	0	0	0	0	1	0	0	0	0	0
21-37456290-C-T	DYRK1A	ENST00000645774	Uncertain	Uncertain	0	0	0	0	0	0	0	1	1	0	0	1	0	0	0	1	0	0	0	0	0	0	0	0
22-50683338-A-G	SHANK3	ENST00000445220;NM_001372044.1;ENST00000262795	Not LoF	Likely not LoF/Not LoF	0	0	0	1	0	0	0	1	0	0	0	0	0	0	0	0	0	0	1	0	1	0	0	0
21-37478180-G-A	DYRK1A	NM_101395.2;ENST00000646523;ENST00000644942;ENST00000426672;NM_130438.2;XM_011529483.2;XM_006723977.3;XM_006723976.3;XM_017028286.2;ENST00000645424;ENST00000398960;NM_001396.4;XM_006723978.3;ENST00000645774;ENST00000338785;ENST00000398956	Not LoF	Likely not LoF/Not LoF	0	0	0	0	0	0	0	1	0	0	1	0	0	0	0	0	0	0	0	0	0	0	1	0
20-50928730-A-ACCACTAGGCCACCTAT	ADNP	ENST00000673732	Likely LoF	LoF/Likely LoF	0	0	0	0	0	0	0	1	0	0	0	1	0	0	0	1	0	0	0	0	0	0	0	0
21-37478180-G-C	DYRK1A	NM_101395.2;ENST00000646523;ENST00000644942;ENST00000426672;NM_130438.2;XM_011529483.2;XM_006723977.3;XM_006723976.3;XM_017028286.2;ENST00000645424;ENST00000398960;NM_001396.4;XM_006723978.3;ENST00000645774;ENST00000338785;ENST00000398956	Not LoF	Likely not LoF/Not LoF	0	0	0	0	0	0	0	1	0	0	0	0	0	1	0	0	0	0	0	0	0	0	1	0
21-37506243-AT-A	DYRK1A	NM_101395.2;ENST00000338785	Not LoF	Likely not LoF/Not LoF	0	0	0	0	0	0	0	1	1	1	0	0	0	0	0	0	0	0	0	0	0	0	0	0
20-50928732-C-CA	ADNP	ENST00000673732	Likely LoF	LoF/Likely LoF	0	0	0	0	0	0	0	1	0	0	0	1	0	0	0	1	0	0	0	0	0	0	0	0
21-37506270-G-A	DYRK1A	ENST00000645424	Not LoF	Likely not LoF/Not LoF	0	0	0	0	0	0	0	1	1	1	0	0	0	0	0	0	0	0	0	0	0	1	0	0
21-33546212-G-A	SON	ENST00000356577;NM_001291412.2;ENST00000381692;ENST00000300278;ENST00000381679;NM_001291411.1;NM_032195.2;NM_138927.4	Not LoF	Likely not LoF/Not LoF	0	0	0	0	0	0	0	0	0	0	0	0	0	0	0	0	0	0	0	1	0	0	0	0
7-152247919-T-TA	KMT2C	XM_006716079.3;XM_017012480.1;XM_005250031.4;XM_024446853.1;XM_017012487.1;XM_017012485.1;XM_011516454.2;XM_006716078.3;XM_011516452.2;XM_006716077.3;XM_017012482.1;XM_017012486.1;XM_005250025.4;XM_005250027.4;ENST00000418673;XM_011516456.2;XM_005250026.3;XM_011516453.2;XM_024446852.1;XM_017012484.1;XM_017012488.1;NM_170606.3;XM_011516450.2;XM_005250028.4;XM_017012483.1;XM_011516451.2;ENST0000026…	Not LoF	Likely not LoF/Not LoF	1	1	0	0	0	0	0	0	0	0	0	0	0	0	0	1	0	0	1	0	0	0	0	0
21-33552974-T-TG	SON	ENST00000436227;ENST00000356577;ENST00000300278;ENST00000381679;NM_001291411.1;NM_032195.2;NM_138927.4	Likely not LoF	Likely not LoF/Not LoF	1	0	0	0	0	0	0	0	0	0	0	0	1	0	0	0	0	0	1	0	0	0	0	0
22-50720688-GC-G	SHANK3	ENST00000262795;ENST00000445220;NM_001372044.1;ENST00000664402	Not LoF	Likely not LoF/Not LoF	0	1	0	0	0	0	0	0	0	0	0	0	1	0	0	0	0	0	1	0	0	0	0	0
21-33552976-C-CAGCAT	SON	ENST00000436227;ENST00000356577;ENST00000300278;ENST00000381679;NM_001291411.1;NM_032195.2;NM_138927.4	Likely not LoF	Likely not LoF/Not LoF	1	0	0	0	0	0	0	0	0	0	0	0	1	0	0	0	0	0	1	0	0	0	0	0
22-50697539-GCTGTATTCGAATTCGAGCTCGGTTCCC-G	SHANK3	ENST00000445220;NM_001372044.1;ENST00000262795	Not LoF	Likely not LoF/Not LoF	0	1	0	1	0	0	0	1	0	0	0	0	0	0	1	0	0	0	0	0	0	1	0	0
21-37506272-T-TG	DYRK1A	NM_101395.2;ENST00000338785	Not LoF	Likely not LoF/Not LoF	0	0	0	0	0	0	0	1	1	1	0	0	0	0	0	0	0	0	0	0	0	0	0	0
21-37506273-G-A	DYRK1A	NM_101395.2;ENST00000338785	Not LoF	Likely not LoF/Not LoF	0	0	0	0	0	0	0	1	1	1	0	0	0	0	0	0	0	0	0	0	0	0	0	0
22-50724150-T-TCAGGTGGGCC	SHANK3	ENST00000664402;ENST00000262795	Not LoF	Likely not LoF/Not LoF	0	0	0	0	0	0	0	0	1	0	0	0	0	0	0	0	0	0	0	1	0	0	0	0
21-33553748-CAT-C	SON	ENST00000436227;ENST00000356577;ENST00000300278;ENST00000381679;NM_001291411.1;NM_032195.2;NM_138927.4	Likely not LoF	Likely not LoF/Not LoF	1	0	0	0	0	0	0	0	0	0	0	0	1	0	0	0	0	0	0	0	0	0	0	0
21-37506296-C-A	DYRK1A	ENST00000645424	Not LoF	Likely not LoF/Not LoF	0	0	0	0	0	0	0	1	1	1	0	0	0	0	0	0	0	0	0	0	0	0	0	0
21-33553767-A-ATT	SON	ENST00000436227;ENST00000356577;ENST00000300278;ENST00000381679;NM_001291411.1;NM_032195.2;NM_138927.4	Likely not LoF	Likely not LoF/Not LoF	1	0	0	0	0	0	0	0	0	0	0	0	1	0	0	0	0	0	0	0	0	0	0	0
21-37512481-T-TC	DYRK1A	ENST00000643624;XM_005260933.5;XM_006723976.3;NM_001347721.2;ENST00000398960;XM_006723978.3;ENST00000644942;XM_006723977.3;NM_001347722.2;ENST00000647504;NM_001396.4;NM_001347723.1;ENST00000647188;XM_024452057.1;ENST00000647425;ENST00000646548;XM_011529483.2;XM_017028286.2;XM_017028284.1;NM_130436.2	Not LoF	Likely not LoF/Not LoF	0	0	1	0	0	0	0	0	0	1	0	0	0	1	0	0	0	0	0	0	0	0	0	0
22-41178931-C-G	EP300	ENST00000263253;NM_001362843.2;ENST00000674155;NM_001429.4	Not LoF	Likely not LoF/Not LoF	0	0	0	1	0	0	0	0	0	1	0	0	0	0	0	0	0	0	0	0	0	0	0	0
22-50724154-G-T	SHANK3	ENST00000664402;ENST00000262795	Not LoF	Likely not LoF/Not LoF	0	0	0	0	0	0	0	1	1	0	0	0	0	0	0	0	0	0	0	0	0	1	0	0
21-33554531-CTG-C	SON	ENST00000436227;ENST00000356577;ENST00000300278;ENST00000381679;NM_001291411.1;NM_032195.2;NM_138927.4	Not LoF	Likely not LoF/Not LoF	0	0	0	0	0	0	1	0	0	0	0	0	1	0	0	0	0	0	0	0	0	0	0	0
21-33554534-CCAGCCCGGTTGTA-C	SON	ENST00000436227;ENST00000356577;ENST00000300278;ENST00000381679;NM_001291411.1;NM_032195.2;NM_138927.4	Not LoF	Likely not LoF/Not LoF	0	0	0	0	0	0	1	0	0	0	0	0	1	0	0	0	0	0	0	0	0	0	0	0
22-50697539-GCTGTATTCGAATTCGAGCTCGGTTCCCCGCGCCCCCTGCGCCCCC-G	SHANK3	ENST00000445220;NM_001372044.1;ENST00000262795	Not LoF	Likely not LoF/Not LoF	0	1	0	0	0	0	0	1	0	0	0	0	0	0	1	0	0	0	0	0	0	1	0	0
22-41178954-TAG-T	EP300	ENST00000263253;NM_001362843.2;ENST00000674155;NM_001429.4	Not LoF	Likely not LoF/Not LoF	0	0	0	0	0	0	0	0	0	1	0	0	0	0	0	0	0	0	0	0	0	0	0	0
21-33554647-AAT-A	SON	ENST00000436227;ENST00000356577;ENST00000300278;ENST00000381679;NM_001291411.1;NM_032195.2;NM_138927.4	LoF	LoF/Likely LoF	0	0	0	0	0	0	0	0	0	0	0	0	1	0	0	0	0	0	1	0	0	0	0	0
21-33555114-CCGCCG-C	SON	ENST00000436227;ENST00000356577;ENST00000421541;ENST00000300278;ENST00000381679;NM_001291411.1;NM_032195.2;NM_138927.4	Not LoF	Likely not LoF/Not LoF	0	1	0	0	0	0	1	0	0	0	0	0	1	0	0	0	0	0	0	0	0	0	0	0
22-42211064-CGA-C	TCF20	XM_005261722.3;ENST00000335626;NM_181492.3;NM_005650.4;ENST00000359486;XM_011530353.2;NM_001378418.1	Not LoF	Likely not LoF/Not LoF	0	0	0	0	0	0	1	0	0	0	0	0	1	0	0	0	0	0	0	0	0	0	0	0
21-33555121-AGCCGCACCCCCAGCCG-A	SON	ENST00000436227;ENST00000356577;ENST00000421541;ENST00000300278;ENST00000381679;NM_001291411.1;NM_032195.2;NM_138927.4	Not LoF	Likely not LoF/Not LoF	0	1	0	0	0	0	1	0	0	0	0	0	1	0	0	0	0	0	0	0	0	0	0	0
22-42211069-C-CTG	TCF20	XM_005261722.3;ENST00000335626;NM_181492.3;NM_005650.4;ENST00000359486;XM_011530353.2;NM_001378418.1	Not LoF	Likely not LoF/Not LoF	0	0	0	0	0	0	1	0	0	0	0	0	1	0	0	0	0	0	0	0	0	0	0	0
22-42213967-G-A	TCF20	XM_005261722.3;ENST00000335626;NM_181492.3;ENST00000675876;NM_005650.4;ENST00000359486;XM_011530353.2;NM_001378418.1	Likely not LoF	Likely not LoF/Not LoF	0	0	0	0	0	0	0	0	0	0	1	0	1	0	0	0	0	0	0	0	0	0	0	0
21-33555140-GCA-G	SON	ENST00000436227;ENST00000356577;ENST00000421541;ENST00000300278;ENST00000381679;NM_001291411.1;NM_032195.2;NM_138927.4	Not LoF	Likely not LoF/Not LoF	0	1	0	0	0	0	1	0	0	0	0	0	1	0	0	0	0	0	0	0	0	0	0	0
21-33555143-GCCGCACCCCCAGCCGCCGC-G	SON	ENST00000436227;ENST00000356577;ENST00000421541;ENST00000300278;ENST00000381679;NM_001291411.1;NM_032195.2;NM_138927.4	Not LoF	Likely not LoF/Not LoF	0	1	0	0	0	0	1	0	0	0	0	0	1	0	0	0	0	0	0	0	0	0	0	0
22-50697539-GCTGTATTCGAATTCGAGCTCGGTTCCCCGCGCCCCCTGCGCCCCCCGCAC-G	SHANK3	ENST00000445220;NM_001372044.1;ENST00000262795	Not LoF	Likely not LoF/Not LoF	0	1	0	0	0	0	0	1	0	0	0	0	0	0	1	0	0	0	1	0	0	1	0	0
21-33555233-C-G	SON	ENST00000436227;ENST00000356577;ENST00000421541;ENST00000300278;ENST00000381679;NM_001291411.1;NM_032195.2;NM_138927.4	Uncertain	Uncertain	0	0	0	1	0	0	0	0	0	0	0	0	1	0	0	0	0	0	0	0	0	0	0	0
22-42214801-G-A	TCF20	XM_005261722.3;ENST00000335626;NM_181492.3;ENST00000675876;NM_005650.4;ENST00000359486;XM_011530353.2;NM_001378418.1	Likely not LoF	Likely not LoF/Not LoF	0	0	0	1	0	0	0	0	0	0	1	0	1	0	0	0	0	0	0	0	0	0	0	0
21-33559874-TAGGGCCGGGTTAAACGGC-T	SON	NM_032195.2;ENST00000300278	Not LoF	Likely not LoF/Not LoF	0	0	0	0	0	0	0	1	0	1	0	0	0	1	0	0	0	0	0	1	0	0	0	0
21-33560125-G-A	SON	NM_032195.2;ENST00000300278	Not LoF	Likely not LoF/Not LoF	0	0	0	0	0	0	0	1	0	1	0	0	0	1	0	0	0	0	0	0	0	0	0	0
22-50729676-C-T	SHANK3	ENST00000659388	Likely LoF	LoF/Likely LoF	0	0	0	0	0	0	0	1	0	0	0	1	0	0	0	1	0	0	0	0	0	0	0	0
21-33567324-T-TG	SON	ENST00000421541	Not LoF	Likely not LoF/Not LoF	0	0	0	0	0	0	0	1	1	1	0	0	0	1	0	0	0	0	0	0	0	0	0	0
22-50729694-C-T	SHANK3	ENST00000659388	Likely LoF	LoF/Likely LoF	0	0	0	0	0	0	0	1	0	0	0	1	0	0	0	1	0	0	0	0	0	0	0	0
22-50697569-C-CA	SHANK3	ENST00000445220;NM_001372044.1;ENST00000262795	Uncertain	Uncertain	0	1	0	1	0	0	0	1	0	0	0	0	0	0	0	0	0	0	0	0	0	0	0	0
22-50697588-ACCGCC-A	SHANK3	ENST00000445220;NM_001372044.1;ENST00000262795	Likely not LoF	Likely not LoF/Not LoF	1	1	0	0	0	0	0	1	0	0	0	0	0	0	0	0	0	0	0	0	0	0	0	0
22-50704858-T-TG	SHANK3	ENST00000445220;NM_001372044.1;ENST00000262795	Likely LoF	LoF/Likely LoF	0	0	0	0	0	0	0	1	0	0	0	0	0	0	0	0	0	0	0	0	0	0	0	0
22-50704860-G-GC	SHANK3	ENST00000445220;NM_001372044.1;ENST00000262795	Likely LoF	LoF/Likely LoF	0	0	0	0	0	0	0	1	0	0	0	0	0	0	0	0	0	0	0	0	0	0	0	0
22-50704861-AGG-A	SHANK3	ENST00000445220;NM_001372044.1;ENST00000262795	Likely LoF	LoF/Likely LoF	0	0	0	0	0	0	0	1	0	0	0	0	0	0	0	0	0	0	0	0	0	0	0	0
22-50697502-GCGGCCGCGGCATGGAGCGAGCCTGGCGCGCCCAGGAGCTGTATTCGAATTCGAGCTCGGTTCCCCGCGCCCCCTGCGCCCCCCGCACCGCCGCC-G	SHANK3	ENST00000445220;NM_001372044.1;ENST00000262795	Not LoF	Likely not LoF/Not LoF	0	1	0	1	0	0	0	1	0	0	0	0	0	0	1	0	0	0	1	0	0	1	0	0
22-50697542-GTATTCGAATTCGAGCTCGGTTCCCCGCGCCCCCTGCGCCCC-G	SHANK3	ENST00000445220;NM_001372044.1;ENST00000262795	Not LoF	Likely not LoF/Not LoF	0	1	0	1	0	0	0	1	0	0	0	0	0	0	1	0	0	0	1	0	0	1	0	0
20-50928687-AG-A	ADNP	ENST00000673732	Likely LoF	LoF/Likely LoF	0	0	0	0	0	0	0	1	0	0	0	1	0	0	0	1	0	0	0	0	0	0	0	0
18-55403704-AT-A	TCF4	ENST00000544241;NM_001243232.1;ENST00000564228;XM_017025952.2;XM_005266749.4;ENST00000630828;XM_017025953.2;NM_001306208.1	Not LoF	Likely not LoF/Not LoF	0	0	1	0	0	0	0	1	0	0	0	1	0	1	0	0	0	0	0	0	0	0	0	0
22-50731292-AGGCAGCTGGAC-A	SHANK3	ENST00000659388;NM_001372044.1;ENST00000445220;ENST00000664402;ENST00000262795	Not LoF	Likely not LoF/Not LoF	0	1	0	0	0	0	0	0	0	1	0	0	1	0	0	0	0	0	0	0	0	0	0	0
6-157050912-A-G	ARID1B	ENST00000674298	Not LoF	Likely not LoF/Not LoF	0	0	0	0	0	0	0	0	0	0	0	0	0	0	0	0	0	1	0	0	0	1	0	0
12-13437985-AC-A	GRIN2B	ENST00000637214	Not LoF	Likely not LoF/Not LoF	0	0	0	0	0	0	0	0	0	0	0	0	0	0	0	0	0	1	0	0	0	0	0	0
22-41093038-TC-T	EP300	ENST00000263253, ENST00000674155	Likely LoF	LoF/Likely LoF	0	0	0	0	0	0	0	0	0	0	0	1	0	0	0	0	0	0	1	0	0	0	0	0
7-152158855-A-G	KMT2C	ENST00000682283	Likely not LoF	Likely not LoF/Not LoF	0	0	0	0	0	0	0	1	0	0	1	0	0	0	0	1	0	0	0	0	0	0	1	0
10-28595768-C-A	WAC	ENST00000428935	Likely not LoF	Likely not LoF/Not LoF	0	0	0	0	0	0	0	1	0	0	1	0	0	0	0	0	0	0	0	0	0	0	0	0
10-28595832-C-T	WAC	ENST00000428935	Likely not LoF	Likely not LoF/Not LoF	0	0	0	0	0	0	0	1	0	0	1	0	0	0	0	0	0	0	0	0	0	0	0	0
7-152158857-CCT-C	KMT2C	ENST00000682283	Likely not LoF	Likely not LoF/Not LoF	0	0	0	1	0	0	0	1	0	0	1	0	0	0	0	1	0	0	0	0	0	0	0	0
12-49034483-TGA-T	KMT2D	ENST00000687201	Likely not LoF	Likely not LoF/Not LoF	0	0	0	0	0	0	0	1	0	0	1	0	0	0	0	1	0	0	0	0	0	0	0	0
10-28595705-ATC-A	WAC	ENST00000428935	Likely not LoF	Likely not LoF/Not LoF	0	0	0	0	0	0	0	1	0	0	1	0	0	0	0	1	0	0	0	0	0	0	0	0
11-118496785-CT-C	KMT2A	ENST00000691053	Likely not LoF	Likely not LoF/Not LoF	0	0	0	0	0	0	0	1	1	0	0	0	0	0	0	1	0	0	0	0	0	0	0	0
12-49051742-T-TG	KMT2D	ENST00000301067, ENST00000683543, ENST00000685166, ENST00000692637	Likely not LoF	Likely not LoF/Not LoF	1	0	0	1	0	0	0	0	1	0	0	0	0	0	1	0	0	0	0	0	0	0	0	0
1-155347903-T-C	ASH1L	ENST00000677825	Not LoF	Likely not LoF/Not LoF	0	0	0	0	0	0	0	1	0	0	0	0	0	1	0	0	0	0	0	0	0	0	1	0
12-49022412-C-T	KMT2D	ENST00000684428	Not LoF	Likely not LoF/Not LoF	0	0	0	0	0	0	0	1	0	1	1	0	0	0	0	1	0	0	0	0	0	1	0	0
10-28595693-T-A	WAC	ENST00000682283	Not LoF	Likely not LoF/Not LoF	0	1	0	1	0	0	0	1	0	0	1	0	0	0	0	1	0	0	1	0	0	0	0	0
3-9429660-CAATG-C	SETD5	ENST00000683012	Not LoF	Likely not LoF/Not LoF	0	0	0	0	0	0	0	1	0	1	0	1	0	0	0	1	0	0	0	0	0	0	0	0
3-9429892-C-T	SETD5	ENST00000683012	Not LoF	Likely not LoF/Not LoF	0	0	0	0	0	0	0	1	0	1	1	0	0	0	0	0	0	0	0	0	0	0	0	0
10-28608225-C-T	WAC	ENST00000428935	Not LoF	Likely not LoF/Not LoF	0	0	0	0	0	0	0	1	0	1	1	0	0	0	0	0	0	0	0	0	0	0	0	0
7-152262975-CAT-C	KMT2C	ENST00000681082	Not LoF	Likely not LoF/Not LoF	0	0	0	0	0	0	0	1	0	1	1	0	0	0	0	1	0	0	0	0	0	0	0	0
7-152262977-TAG-T	KMT2C	ENST00000681082	Not LoF	Likely not LoF/Not LoF	0	0	0	0	0	0	0	1	0	1	1	0	0	0	0	1	0	0	0	0	0	0	0	0
7-152262977-TAGAG-T	KMT2C	ENST00000681082	Not LoF	Likely not LoF/Not LoF	0	0	0	0	0	0	0	1	0	1	1	0	0	0	0	1	0	0	0	0	0	0	0	0
7-152262992-AAAAT-A	KMT2C	ENST00000681082	Not LoF	Likely not LoF/Not LoF	0	0	0	0	0	0	0	1	0	1	1	0	0	0	0	1	0	0	0	0	0	0	0	0
7-152262995-AT-A	KMT2C	ENST00000681082	Not LoF	Likely not LoF/Not LoF	0	0	1	1	0	0	0	1	0	1	1	0	0	0	0	1	0	0	0	0	0	0	0	0
7-152263004-TA-T	KMT2C	ENST00000681082	Not LoF	Likely not LoF/Not LoF	0	0	0	0	0	0	0	1	0	1	1	0	0	0	0	1	0	0	0	0	0	0	0	0
7-152194433-A-AT	KMT2C	ENST00000682176	Not LoF	Likely not LoF/Not LoF	0	0	0	0	0	0	0	1	0	1	1	0	0	1	0	0	0	0	0	0	0	0	0	0
7-152160594-GC-G	KMT2C	ENST00000683670	Not LoF	Likely not LoF/Not LoF	0	1	0	1	0	0	0	1	1	1	0	0	0	0	0	1	0	0	1	0	0	0	0	0
7-152202926-AAT-A	KMT2C	ENST00000684550	Not LoF	Likely not LoF/Not LoF	0	0	0	0	0	0	0	1	0	1	1	0	0	0	0	1	0	0	0	0	0	0	0	0
12-49022355-T-TAG	KMT2D	ENST00000684428	Not LoF	Likely not LoF/Not LoF	0	0	0	1	0	0	0	1	0	1	1	0	0	0	0	1	0	0	0	0	0	0	0	0
12-49022393-CAG-C	KMT2D	ENST00000684428	Not LoF	Likely not LoF/Not LoF	0	0	0	0	0	0	0	1	0	1	1	0	0	0	0	1	0	0	0	0	0	0	0	0
7-152160553-G-A	KMT2C	ENST00000683670	Not LoF	Likely not LoF/Not LoF	0	0	0	0	0	0	0	1	1	1	0	0	0	0	0	1	0	0	0	0	0	0	0	0
7-152262887-A-T	KMT2C	ENST00000681082	Not LoF	Likely not LoF/Not LoF	0	0	0	1	0	0	0	1	0	1	1	0	0	0	0	1	0	0	0	0	0	0	0	0
7-152160603-T-G	KMT2C	ENST00000683670	Not LoF	Likely not LoF/Not LoF	0	1	0	1	0	0	0	1	1	0	0	0	0	0	0	1	0	0	0	0	0	1	0	0
11-118496805-G-A	KMT2A	ENST00000691053	Not LoF	Likely not LoF/Not LoF	0	0	0	0	0	0	0	1	1	0	0	0	0	0	0	1	0	0	0	0	0	1	0	0
12-49052937-G-A	KMT2D	ENST00000301067, ENST00000683543, ENST00000685166, ENST00000692637	Uncertain	Uncertain	0	0	0	1	0	0	0	0	1	0	0	0	0	0	1	0	0	0	0	0	0	0	0	0

## Sheet: S7_clinvar_counts
clinvar_group	freq.LoF/Likely LoF	freq.Uncertain	freq.Likely not LoF/Not LoF	total
Benign/ Likely benign	0	2	21	23
Uncertain significance	6	1	21	28
Pathogenic/ Likely pathogenic	25	8	24	57
total	31	11	66	108

## Sheet: S8_sqtl
gene	variant	tissue	group	pid	vid	slope	hi_allele	hi_allele_freq	padj	n_exons	n_sig	top_pid	top_pid_delta_psi
CTNNB1	3-41238067-C-T	Whole_Blood	ENSG00000168036	chr3_41238016_41238076_+	chr3_41239897_T_G_b38	0.323704	G	0.409276	7e-11	2	1	chr3_41238016_41238076_+	0.01181
ARID1A	1-26774769-G-T	Brain_Cortex	ENSG00000117713	chr1_26774329_26775220_+	chr1_25849027_T_C_b38	0.726444	C	0.260964	1.4e-15	20	16	chr1_26773580_26773717_+	0.24219
ARID1A	1_26774978-A-C	Brain_Cortex	ENSG00000117713	chr1_26774329_26775220_+	chr1_25849027_T_C_b38	0.726444	C	0.260964	1.4e-15	20	16	chr1_26773580_26773717_+	0.24219
ARID1A	1-26774978-A-G	Brain_Cortex	ENSG00000117713	chr1_26774329_26775220_+	chr1_25849027_T_C_b38	0.726444	C	0.260964	1.4e-15	20	16	chr1_26773580_26773717_+	0.24219
ARID1A	1-26774979-G-A	Brain_Cortex	ENSG00000117713	chr1_26774329_26775220_+	chr1_25849027_T_C_b38	0.726444	C	0.260964	1.4e-15	20	16	chr1_26773580_26773717_+	0.24219
MEF2C	5-88761023-C-A	Thyroid	ENSG00000081189	chr5_88760988_88761125_-	chr5_89714113_C_G_b38	-0.254978	C	0.720726	5.11e-05	3	1	chr5_88760988_88761125_-	0.018695
MEF2C	5-88761110-C-A	Thyroid	ENSG00000081189	chr5_88760988_88761125_-	chr5_89714113_C_G_b38	-0.254978	C	0.720726	5.11e-05	3	1	chr5_88760988_88761125_-	0.018695
NFIX	19-13090308-C-T	Artery_Tibial	ENSG00000008441	chr19_13090299_13090390_+	chr19_13422648_A_C_b38	-0.548874	A	0.963912	1.54e-05	5	1	chr19_13090299_13090390_+	0.003575
RERE	1-8355483-G-A	Muscle_Skeletal	ENSG00000142599	chr1_8355419_8355599_-	chr1_8444998_G_A_b38	0.136063	A	0.54842	0.0192889	8	3	chr1_8424015_8424234_-	0.04903
ZEB2	2-144513700-G-T	Lung	ENSG00000169554	chr2_144511385_144513797_-	chr2_144483520_T_C_b38	-0.524204	T	0.948615	5.03e-06	4	2	chr2_144511385_144513797_-	0.0139575
ZEB2	2-144513769-G-GCTCC	Lung	ENSG00000169554	chr2_144511385_144513797_-	chr2_144483520_T_C_b38	-0.524204	T	0.948615	5.03e-06	4	2	chr2_144511385_144513797_-	0.0139575

## Sheet: S9_MEF2C
sample	carrier	var1_GRCh38_chrom	var1_GRCh38_pos	var1_GRCh38_ref	var1_GRCh38_alt	var2_GRCh38_chrom	var2_GRCh38_pos	var2_GRCh38_ref	var2_GRCh38_alt	var1_GT	var1_GQ	var1_AD	var1_DP	var2_GT	var2_GQ	var2_AD	var2_DP	var1_most_severe_consequence	var2_most_severe_consequence	ancestry	neuro_v2_subset	control_v2_subset	topmed_v2_subset	non_v2_subset	non_cancer_v2_subset	tgp_v2_subset	hgdp_v2_subset	sex	age	type
1	yes	chr5	88761110	C	A	chr5	89714113	C	G	0/1	99	[16,15]	31	0/1	99	[14,17]	31	stop_gained	intron_variant	nfe	TRUE	FALSE	TRUE	FALSE	TRUE	FALSE	FALSE	XY	75-80	genome
2	yes	chr5	88761023	C	A	chr5	89714113	C	G	0/1	99	[18,16]	34	0/1	99	[18,17]	35	stop_gained	intron_variant	nfe	TRUE	FALSE	FALSE	TRUE	TRUE	FALSE	FALSE	XY	NA	genome
3	no	chr5	88761023	C	A	chr5	89714113	C	G	0/1	99	[18,8]	26	0/0	39	NA	30	stop_gained	intron_variant	nfe	TRUE	FALSE	FALSE	TRUE	TRUE	FALSE	FALSE	XY	NA	genome
4	yes	chr5	88761023	C	A	chr5	89714113	C	G	0/1	99	[12,15]	27	0/1	99	[15,8]	23	stop_gained	intron_variant	nfe	TRUE	FALSE	TRUE	FALSE	TRUE	FALSE	FALSE	XX	55-60	genome
